# Supplementary material for: The Thomas More Lists: A Phonemically Balanced Dutch Monosyllabic Speech Audiometry Test
Source: Audiol Res. 2022 Jul 29;12(4):404–13. doi: 10.3390/audiolres12040041 (PMC9405142; doi:10.3390/audiolres12040041)
Supplement: Supplementary file 1 [file audiolres-12-00041-s001.zip]

Archive with 5 entries (5 files):
- BAP 1920 results Speech in Quiet.xlsx
- BAP 2021 results Speech in Noise.csv
- CD TMCVC.7z
- TMCVC dictionary.csv
- TMCVC lists.csv
