# Supplementary material for: The Thomas More Lists: A Phonemically Balanced Dutch Monosyllabic Speech Audiometry Test
Source: Audiol Res. 2022 Jul 29;12(4):404–13. doi: 10.3390/audiolres12040041 (PMC9405142; doi:10.3390/audiolres12040041)
Supplement: Supplementary file 1 [file audiolres-12-00041-s001.zip › BAP 1920 results Speech in Quiet.xlsx]

## Sheet: TM20_lijstscores
Persoon	SignaalDB	Lijst	ScoreF25	ScoreW25	ScoreF	ScoreW
S1	50	1	96.2963	88.8889	96	88
S1	45	2	100	100	100	100
S1	40	3	96.2963	88.8889	97.3333	92
S1	35	4	97.5309	92.5926	97.3333	92
S1	30	5	90.1235	74.0741	89.3333	72
S1	25	6	74.0741	40.7407	74.6667	44
S1	20	7	41.9753	11.1111	45.3333	12
S1	15	8	25.9259	7.40741	24	4
S1	50	9	100	100	100	100
S1	45	10	100	100	100	100
S1	40	11	93.8272	88.8889	94.6667	92
S1	35	12	90.1235	85.1852	89.3333	84
S1	30	13	86.4198	70.3704	85.3333	68
S1	25	14	71.6049	48.1481	73.3333	48
S1	20	15	74.0741	51.8519	76	52
S1	15	16	28.3951	14.8148	29.3333	16
S1	50	17	98.7654	96.2963	98.6667	96
S1	45	18	100	100	100	100
S1	40	19	97.5309	92.5926	97.3333	92
S1	35	20	98.7654	96.2963	98.6667	96
S2	45	1	97.5309	92.5926	97.3333	92
S2	40	2	97.5309	96.2963	97.3333	96
S2	35	3	95.0617	88.8889	94.6667	88
S2	30	4	93.8272	81.4815	94.6667	84
S2	25	5	77.7778	44.4444	77.3333	44
S2	20	6	62.963	37.037	65.3333	40
S2	15	7	32.0988	3.7037	34.6667	4
S2	50	8	98.7654	96.2963	98.6667	96
S2	45	9	97.5309	92.5926	97.3333	92
S2	40	10	95.0617	85.1852	94.6667	84
S2	35	11	92.5926	77.7778	93.3333	80
S2	30	12	91.358	77.7778	92	80
S2	25	13	77.7778	51.8519	77.3333	52
S2	20	14	55.5556	18.5185	56	20
S2	15	15	28.3951	7.40741	29.3333	8
S2	50	16	98.7654	96.2963	98.6667	96
S2	45	17	98.7654	96.2963	98.6667	96
S2	40	18	97.5309	92.5926	97.3333	92
S2	35	19	93.8272	81.4815	93.3333	80
S2	30	20	92.5926	81.4815	92	80
S3	40	1	100	100	100	100
S3	35	2	98.7654	96.2963	98.6667	96
S3	30	3	82.716	55.5556	84	60
S3	25	4	79.0123	48.1481	78.6667	48
S3	20	5	45.679	11.1111	46.6667	12
S3	15	6	17.284	7.40741	17.3333	8
S3	50	7	100	100	100	100
S3	45	8	98.7654	96.2963	98.6667	96
S3	40	9	97.5309	92.5926	97.3333	92
S3	35	10	93.8272	81.4815	93.3333	80
S3	30	11	88.8889	70.3704	89.3333	72
S3	25	12	75.3086	51.8519	77.3333	56
S3	20	13	39.5062	7.40741	37.3333	8
S3	15	14	22.2222	11.1111	24	12
S3	50	15	97.5309	92.5926	97.3333	92
S3	45	16	98.7654	96.2963	98.6667	96
S3	40	17	95.0617	85.1852	96	88
S3	35	18	97.5309	92.5926	97.3333	92
S3	30	19	91.358	81.4815	90.6667	80
S3	25	20	72.8395	44.4444	73.3333	44
S4	35	1	93.8272	85.1852	93.3333	84
S4	30	2	90.1235	70.3704	90.6667	72
S4	25	3	74.0741	48.1481	76	52
S4	20	4	69.1358	40.7407	70.6667	44
S4	15	5	41.9753	22.2222	37.3333	16
S4	50	6	100	100	100	100
S4	45	7	95.0617	85.1852	94.6667	84
S4	40	8	96.2963	88.8889	96	88
S4	35	9	91.358	77.7778	93.3333	84
S4	30	10	62.963	29.6296	64	28
S4	25	11	56.7901	25.9259	54.6667	24
S4	20	12	24.6914	11.1111	26.6667	12
S4	15	13	4.93827	0	5.33333	0
S4	50	14	97.5309	92.5926	97.3333	92
S4	45	15	100	100	100	100
S4	40	16	100	100	100	100
S4	35	17	95.0617	85.1852	96	88
S4	30	18	83.9506	66.6667	82.6667	64
S4	25	19	75.3086	48.1481	74.6667	48
S4	20	20	39.5062	3.7037	40	4
S5	30	1	86.4198	62.963	85.3333	60
S5	25	2	72.8395	55.5556	70.6667	52
S5	20	3	35.8025	11.1111	38.6667	12
S5	15	4	9.87654	0	9.33333	0
S5	50	5	100	100	100	100
S5	45	6	98.7654	96.2963	100	100
S5	40	7	98.7654	96.2963	100	100
S5	35	8	91.358	85.1852	90.6667	84
S5	30	9	82.716	59.2593	82.6667	60
S5	25	10	66.6667	33.3333	68	32
S5	20	11	46.9136	14.8148	46.6667	16
S5	15	12	9.87654	3.7037	8	4
S5	50	13	100	100	100	100
S5	45	14	100	100	100	100
S5	40	15	100	100	100	100
S5	35	16	95.0617	85.1852	94.6667	84
S5	30	17	87.6543	62.963	86.6667	60
S5	25	18	71.6049	44.4444	69.3333	40
S5	20	19	40.7407	14.8148	38.6667	12
S5	15	20	12.3457	3.7037	13.3333	4
S6	25	1	79.0123	55.5556	77.3333	52
S6	20	2	66.6667	44.4444	66.6667	44
S6	15	3	24.6914	0	25.3333	0
S6	50	4	100	100	100	100
S6	45	5	98.7654	96.2963	98.6667	96
S6	40	6	96.2963	88.8889	97.3333	92
S6	35	7	91.358	81.4815	93.3333	88
S6	30	8	91.358	74.0741	90.6667	72
S6	25	9	80.2469	55.5556	84	60
S6	20	10	67.9012	29.6296	69.3333	32
S6	15	11	38.2716	7.40741	40	8
S6	50	12	97.5309	96.2963	97.3333	96
S6	45	13	96.2963	92.5926	96	92
S6	40	14	92.5926	85.1852	92	84
S6	35	15	97.5309	92.5926	97.3333	92
S6	30	16	83.9506	55.5556	82.6667	52
S6	25	17	81.4815	51.8519	84	52
S6	20	18	51.8519	25.9259	56	28
S6	15	19	29.6296	3.7037	26.6667	0
S6	50	20	97.5309	92.5926	97.3333	92
S7	20	1	61.7284	29.6296	62.6667	28
S7	15	2	29.6296	11.1111	32	12
S7	50	3	100	100	100	100
S7	45	4	97.5309	92.5926	98.6667	96
S7	40	5	95.0617	88.8889	94.6667	88
S7	35	6	95.0617	88.8889	96	92
S7	30	7	95.0617	85.1852	96	88
S7	25	8	75.3086	40.7407	73.3333	36
S7	20	9	61.7284	29.6296	64	32
S7	15	10	33.3333	7.40741	36	8
S7	50	11	96.2963	92.5926	97.3333	96
S7	45	12	100	100	100	100
S7	40	13	95.0617	88.8889	94.6667	88
S7	35	14	86.4198	66.6667	85.3333	64
S7	30	15	83.9506	66.6667	82.6667	64
S7	25	16	79.0123	44.4444	78.6667	44
S7	20	17	53.0864	14.8148	52	12
S7	15	18	27.1605	3.7037	29.3333	4
S7	50	19	100	100	100	100
S7	45	20	98.7654	96.2963	98.6667	96
S8	15	1	1.23457	0	1.33333	0
S8	50	2	98.7654	96.2963	100	100
S8	45	3	93.8272	85.1852	93.3333	84
S8	40	4	98.7654	96.2963	98.6667	96
S8	35	5	96.2963	92.5926	96	92
S8	30	6	87.6543	70.3704	88	72
S8	25	7	72.8395	40.7407	73.3333	44
S8	20	8	55.5556	22.2222	54.6667	20
S8	15	9	17.284	3.7037	16	4
S8	50	10	98.7654	96.2963	98.6667	96
S8	45	11	100	100	100	100
S8	40	12	96.2963	92.5926	96	92
S8	35	13	93.8272	81.4815	94.6667	84
S8	30	14	82.716	66.6667	81.3333	64
S8	25	15	71.6049	37.037	70.6667	36
S8	20	16	46.9136	22.2222	46.6667	20
S8	15	17	16.0494	11.1111	13.3333	8
S8	50	18	100	100	100	100
S8	45	19	97.5309	92.5926	97.3333	92
S8	40	20	96.2963	88.8889	96	88
S9	50	1	97.5309	92.5926	97.3333	92
S9	45	2	100	100	100	100
S9	40	3	95.0617	88.8889	94.6667	88
S9	35	4	100	100	100	100
S9	30	5	76.5432	55.5556	76	56
S9	25	6	67.9012	48.1481	73.3333	52
S9	20	7	33.3333	11.1111	36	12
S9	15	8	11.1111	0	9.33333	0
S9	50	9	100	100	100	100
S9	45	10	100	100	100	100
S9	40	11	97.5309	92.5926	97.3333	92
S9	35	12	97.5309	92.5926	97.3333	92
S9	30	13	92.5926	77.7778	92	76
S9	25	14	74.0741	48.1481	76	48
S9	20	15	48.1481	22.2222	48	20
S9	15	16	20.9877	3.7037	21.3333	4
S9	50	17	98.7654	96.2963	98.6667	96
S9	45	18	100	100	100	100
S9	40	19	100	100	100	100
S9	35	20	97.5309	96.2963	97.3333	96
S10	45	1	98.7654	96.2963	98.6667	96
S10	40	2	98.7654	96.2963	100	100
S10	35	3	96.2963	92.5926	96	92
S10	30	4	98.7654	96.2963	98.6667	96
S10	25	5	80.2469	48.1481	78.6667	44
S10	20	6	70.3704	40.7407	70.6667	44
S10	15	7	33.3333	3.7037	36	4
S10	50	8	98.7654	96.2963	98.6667	96
S10	45	9	100	100	100	100
S10	40	10	100	100	100	100
S10	35	11	92.5926	77.7778	93.3333	80
S10	30	12	96.2963	88.8889	97.3333	92
S10	25	13	76.5432	48.1481	76	48
S10	20	14	50.6173	25.9259	50.6667	24
S10	15	15	37.037	3.7037	37.3333	4
S10	50	16	100	100	100	100
S10	45	17	100	100	100	100
S10	40	18	100	100	100	100
S10	35	19	97.5309	92.5926	97.3333	92
S10	30	20	97.5309	92.5926	97.3333	92
S11	40	1	86.4198	70.3704	85.3333	68
S11	35	2	96.2963	88.8889	96	88
S11	30	3	81.4815	59.2593	82.6667	60
S11	25	4	80.2469	48.1481	80	48
S11	20	5	58.0247	33.3333	54.6667	28
S11	15	6	24.6914	14.8148	26.6667	16
S11	50	7	98.7654	96.2963	98.6667	96
S11	45	8	100	100	100	100
S11	40	9	97.5309	92.5926	97.3333	92
S11	35	10	91.358	81.4815	90.6667	80
S11	30	11	85.1852	62.963	86.6667	68
S11	25	12	64.1975	22.2222	65.3333	24
S11	20	13	43.2099	0	44	0
S11	15	14	13.5802	3.7037	14.6667	4
S11	50	15	97.5309	92.5926	98.6667	96
S11	45	16	97.5309	92.5926	97.3333	92
S11	40	17	95.0617	85.1852	94.6667	84
S11	35	18	87.6543	70.3704	86.6667	68
S11	30	19	79.0123	48.1481	77.3333	44
S11	25	20	61.7284	33.3333	62.6667	36
S12	35	1	98.7654	96.2963	98.6667	96
S12	30	2	87.6543	66.6667	88	68
S12	25	3	85.1852	59.2593	85.3333	60
S12	20	4	69.1358	40.7407	70.6667	40
S12	15	5	39.5062	11.1111	36	8
S12	50	6	100	100	100	100
S12	45	7	100	100	100	100
S12	40	8	97.5309	92.5926	97.3333	92
S12	35	9	97.5309	92.5926	97.3333	92
S12	30	10	97.5309	92.5926	97.3333	92
S12	25	11	87.6543	70.3704	92	76
S12	20	12	71.6049	40.7407	72	44
S12	15	13	40.7407	14.8148	42.6667	16
S12	50	14	100	100	100	100
S12	45	15	100	100	100	100
S12	40	16	97.5309	92.5926	97.3333	92
S12	35	17	96.2963	88.8889	96	88
S12	30	18	93.8272	88.8889	97.3333	92
S12	25	19	82.716	66.6667	82.6667	68
S12	20	20	55.5556	29.6296	57.3333	32
S13	30	1	82.716	59.2593	81.3333	56
S13	25	2	66.6667	29.6296	66.6667	28
S13	20	3	53.0864	14.8148	54.6667	16
S13	15	4	32.0988	7.40741	33.3333	8
S13	50	5	100	100	100	100
S13	45	6	100	100	100	100
S13	40	7	98.7654	96.2963	98.6667	96
S13	35	8	96.2963	88.8889	96	88
S13	30	9	86.4198	66.6667	88	72
S13	25	10	65.4321	29.6296	65.3333	28
S13	20	11	55.5556	25.9259	57.3333	28
S13	15	12	33.3333	7.40741	33.3333	8
S13	50	13	97.5309	92.5926	97.3333	92
S13	45	14	97.5309	92.5926	97.3333	92
S13	40	15	98.7654	96.2963	98.6667	96
S13	35	16	93.8272	81.4815	93.3333	80
S13	30	17	83.9506	62.963	82.6667	60
S13	25	18	82.716	66.6667	81.3333	64
S13	20	19	61.7284	33.3333	61.3333	32
S13	15	20	39.5062	14.8148	41.3333	16
S14	25	1	82.716	59.2593	84	60
S14	20	2	67.9012	37.037	66.6667	36
S14	15	3	45.679	14.8148	45.3333	16
S14	50	4	100	100	100	100
S14	45	5	100	100	100	100
S14	40	6	97.5309	92.5926	98.6667	96
S14	35	7	95.0617	85.1852	96	88
S14	30	8	86.4198	70.3704	88	76
S14	25	9	76.5432	51.8519	78.6667	56
S14	20	10	67.9012	44.4444	72	48
S14	15	11	33.3333	11.1111	32	12
S14	50	12	98.7654	96.2963	98.6667	96
S14	45	13	100	100	100	100
S14	40	14	97.5309	92.5926	97.3333	92
S14	35	15	93.8272	81.4815	93.3333	80
S14	30	16	88.8889	66.6667	88	64
S14	25	17	77.7778	51.8519	78.6667	52
S14	20	18	59.2593	25.9259	56	20
S14	15	19	24.6914	7.40741	22.6667	4
S14	50	20	100	100	100	100
S15	20	1	44.4444	25.9259	46.6667	28
S15	15	2	9.87654	0	10.6667	0
S15	50	3	97.5309	96.2963	97.3333	96
S15	45	4	96.2963	88.8889	96	88
S15	40	5	96.2963	92.5926	96	92
S15	35	6	86.4198	66.6667	86.6667	68
S15	30	7	72.8395	40.7407	74.6667	44
S15	25	8	65.4321	29.6296	64	28
S15	20	9	32.0988	11.1111	33.3333	12
S15	15	10	13.5802	7.40741	10.6667	4
S15	50	11	93.8272	85.1852	94.6667	88
S15	45	12	96.2963	88.8889	96	88
S15	40	13	92.5926	77.7778	92	76
S15	35	14	86.4198	62.963	85.3333	60
S15	30	15	77.7778	51.8519	76	48
S15	25	16	49.3827	14.8148	46.6667	12
S15	20	17	37.037	11.1111	40	12
S15	15	18	12.3457	0	12	0
S15	50	19	98.7654	96.2963	98.6667	96
S15	45	20	97.5309	92.5926	97.3333	92
S16	15	1	7.40741	0	8	0
S16	50	2	100	100	100	100
S16	45	3	95.0617	88.8889	94.6667	88
S16	40	4	95.0617	85.1852	96	88
S16	35	5	85.1852	62.963	85.3333	64
S16	30	6	83.9506	59.2593	85.3333	64
S16	25	7	49.3827	18.5185	49.3333	20
S16	20	8	33.3333	3.7037	32	4
S16	15	9	19.7531	7.40741	21.3333	8
S16	50	10	98.7654	96.2963	98.6667	96
S16	45	11	93.8272	88.8889	94.6667	92
S16	40	12	96.2963	88.8889	96	88
S16	35	13	83.9506	62.963	82.6667	60
S16	30	14	67.9012	25.9259	66.6667	24
S16	25	15	60.4938	29.6296	57.3333	24
S16	20	16	29.6296	11.1111	28	8
S16	15	17	9.87654	0	10.6667	0
S16	50	18	100	100	100	100
S16	45	19	98.7654	96.2963	98.6667	96
S16	40	20	97.5309	92.5926	98.6667	96
S17	50	1	96.2963	88.8889	97.3333	92
S17	45	2	97.5309	92.5926	97.3333	92
S17	40	3	96.2963	92.5926	96	92
S17	35	4	90.1235	74.0741	92	80
S17	30	5	81.4815	55.5556	81.3333	56
S17	25	6	76.5432	51.8519	80	56
S17	20	7	50.6173	11.1111	53.3333	12
S17	15	8	28.3951	3.7037	30.6667	4
S17	50	9	92.5926	81.4815	93.3333	84
S17	45	10	98.7654	96.2963	98.6667	96
S17	40	11	97.5309	92.5926	97.3333	92
S17	35	12	96.2963	88.8889	96	88
S17	30	13	86.4198	62.963	86.6667	64
S17	25	14	71.6049	33.3333	70.6667	32
S17	20	15	45.679	18.5185	46.6667	20
S17	15	16	24.6914	3.7037	26.6667	4
S17	50	17	98.7654	96.2963	98.6667	96
S17	45	18	96.2963	92.5926	96	92
S17	40	19	93.8272	88.8889	93.3333	88
S17	35	20	91.358	74.0741	92	76
S18	45	1	95.0617	85.1852	94.6667	84
S18	40	2	98.7654	96.2963	98.6667	96
S18	35	3	95.0617	88.8889	94.6667	88
S18	30	4	96.2963	88.8889	96	88
S18	25	5	91.358	74.0741	90.6667	72
S18	20	6	77.7778	48.1481	77.3333	48
S18	15	7	41.9753	14.8148	45.3333	16
S18	50	8	100	100	100	100
S18	45	9	100	100	100	100
S18	40	10	100	100	100	100
S18	35	11	98.7654	96.2963	100	100
S18	30	12	96.2963	88.8889	96	88
S18	25	13	87.6543	70.3704	86.6667	68
S18	20	14	66.6667	40.7407	69.3333	44
S18	15	15	45.679	14.8148	45.3333	12
S18	50	16	97.5309	92.5926	97.3333	92
S18	45	17	98.7654	96.2963	98.6667	96
S18	40	18	98.7654	96.2963	98.6667	96
S18	35	19	97.5309	92.5926	97.3333	92
S18	30	20	92.5926	77.7778	93.3333	80
S19	40	1	95.0617	88.8889	94.6667	88
S19	35	2	91.358	81.4815	90.6667	80
S19	30	3	87.6543	66.6667	88	68
S19	25	4	75.3086	40.7407	76	44
S19	20	5	54.321	25.9259	50.6667	20
S19	15	6	22.2222	3.7037	24	4
S19	50	7	92.5926	85.1852	93.3333	88
S19	45	8	98.7654	96.2963	98.6667	96
S19	40	9	98.7654	96.2963	98.6667	96
S19	35	10	90.1235	70.3704	89.3333	68
S19	30	11	87.6543	70.3704	88	72
S19	25	12	77.7778	48.1481	76	44
S19	20	13	46.9136	14.8148	46.6667	12
S19	15	14	24.6914	7.40741	25.3333	8
S19	50	15	100	100	100	100
S19	45	16	98.7654	96.2963	98.6667	96
S19	40	17	95.0617	85.1852	94.6667	84
S19	35	18	93.8272	81.4815	93.3333	80
S19	30	19	88.8889	74.0741	88	72
S19	25	20	67.9012	40.7407	66.6667	40
S20	35	1	96.2963	88.8889	96	88
S20	30	2	95.0617	88.8889	94.6667	88
S20	25	3	85.1852	62.963	88	68
S20	20	4	71.6049	33.3333	72	36
S20	15	5	41.9753	3.7037	41.3333	4
S20	50	6	100	100	100	100
S20	45	7	98.7654	96.2963	100	100
S20	40	8	97.5309	92.5926	97.3333	92
S20	35	9	97.5309	96.2963	100	100
S20	30	10	86.4198	66.6667	85.3333	64
S20	25	11	76.5432	44.4444	77.3333	48
S20	20	12	46.9136	14.8148	48	16
S20	15	13	41.9753	3.7037	44	4
S20	50	14	100	100	100	100
S20	45	15	100	100	100	100
S20	40	16	100	100	100	100
S20	35	17	96.2963	88.8889	96	88
S20	30	18	93.8272	81.4815	93.3333	80
S20	25	19	82.716	55.5556	82.6667	56
S20	20	20	59.2593	18.5185	58.6667	20
S21	30	1	32.0988	7.40741	32	8
S21	25	2	0	0	0	0
S21	20	3	0	0	0	0
S21	15	4	0	0	0	0
S21	50	5	98.7654	96.2963	98.6667	96
S21	45	6	96.2963	88.8889	96	88
S21	40	7	95.0617	88.8889	94.6667	88
S21	35	8	76.5432	51.8519	74.6667	48
S21	30	9	59.2593	25.9259	58.6667	24
S21	25	10	14.8148	7.40741	16	8
S21	20	11	7.40741	3.7037	8	4
S21	15	12	2.46914	0	2.66667	0
S21	50	13	93.8272	85.1852	93.3333	84
S21	45	14	87.6543	74.0741	89.3333	76
S21	40	15	88.8889	74.0741	88	72
S21	35	16	67.9012	44.4444	70.6667	48
S21	30	17	28.3951	3.7037	26.6667	4
S21	25	18	2.46914	0	2.66667	0
S21	20	19	0	0	0	0
S21	15	20	0	0	0	0
S22	25	1	72.8395	40.7407	76	44
S22	20	2	56.7901	22.2222	54.6667	20
S22	15	3	13.5802	0	14.6667	0
S22	50	4	98.7654	96.2963	98.6667	96
S22	45	5	100	100	100	100
S22	40	6	93.8272	88.8889	97.3333	92
S22	35	7	93.8272	88.8889	97.3333	92
S22	30	8	83.9506	59.2593	84	60
S22	25	9	74.0741	48.1481	77.3333	52
S22	20	10	49.3827	11.1111	50.6667	12
S22	15	11	20.9877	0	22.6667	0
S22	50	12	100	100	100	100
S22	45	13	98.7654	96.2963	98.6667	96
S22	40	14	96.2963	92.5926	96	92
S22	35	15	96.2963	88.8889	96	88
S22	30	16	85.1852	66.6667	84	64
S22	25	17	72.8395	33.3333	72	32
S22	20	18	43.2099	14.8148	44	16
S22	15	19	33.3333	14.8148	30.6667	12
S22	50	20	98.7654	96.2963	98.6667	96
S23	20	1	30.8642	3.7037	30.6667	4
S23	15	2	9.87654	3.7037	10.6667	4
S23	50	3	97.5309	96.2963	97.3333	96
S23	45	4	98.7654	96.2963	98.6667	96
S23	40	5	97.5309	92.5926	97.3333	92
S23	35	6	92.5926	77.7778	93.3333	80
S23	30	7	80.2469	59.2593	80	60
S23	25	8	72.8395	37.037	73.3333	40
S23	20	9	41.9753	18.5185	44	20
S23	15	10	16.0494	3.7037	17.3333	4
S23	50	11	98.7654	96.2963	100	100
S23	45	12	96.2963	92.5926	96	92
S23	40	13	97.5309	92.5926	97.3333	92
S23	35	14	88.8889	77.7778	88	76
S23	30	15	83.9506	62.963	82.6667	60
S23	25	16	70.3704	37.037	70.6667	40
S23	20	17	49.3827	18.5185	50.6667	20
S23	15	18	7.40741	0	8	0
S23	50	19	100	100	100	100
S23	45	20	98.7654	96.2963	98.6667	96
S24	15	1	30.8642	11.1111	29.3333	8
S24	50	2	100	100	100	100
S24	45	3	100	100	100	100
S24	40	4	100	100	100	100
S24	35	5	97.5309	92.5926	97.3333	92
S24	30	6	91.358	81.4815	92	84
S24	25	7	74.0741	48.1481	74.6667	48
S24	20	8	62.963	33.3333	62.6667	32
S24	15	9	39.5062	18.5185	40	20
S24	50	10	100	100	100	100
S24	45	11	100	100	100	100
S24	40	12	95.0617	88.8889	94.6667	88
S24	35	13	95.0617	92.5926	94.6667	92
S24	30	14	83.9506	62.963	84	64
S24	25	15	66.6667	44.4444	64	40
S24	20	16	67.9012	33.3333	68	32
S24	15	17	38.2716	14.8148	38.6667	16
S24	50	18	100	100	100	100
S24	45	19	98.7654	96.2963	98.6667	96
S24	40	20	98.7654	96.2963	98.6667	96
S25	50	1	97.5309	92.5926	97.3333	92
S25	45	2	100	100	100	100
S25	40	3	97.5309	92.5926	97.3333	92
S25	35	4	95.0617	85.1852	94.6667	84
S25	30	5	79.0123	55.5556	78.6667	56
S25	25	6	71.6049	40.7407	70.6667	40
S25	20	7	37.037	14.8148	38.6667	16
S25	15	8	19.7531	7.40741	17.3333	8
S25	50	9	100	100	100	100
S25	45	10	98.7654	96.2963	98.6667	96
S25	40	11	97.5309	92.5926	98.6667	96
S25	35	12	95.0617	88.8889	94.6667	88
S25	30	13	75.3086	48.1481	74.6667	48
S25	25	14	65.4321	25.9259	65.3333	24
S25	20	15	39.5062	11.1111	37.3333	8
S25	15	16	16.0494	3.7037	16	4
S25	50	17	97.5309	92.5926	97.3333	92
S25	45	18	100	100	100	100
S25	40	19	98.7654	96.2963	98.6667	96
S25	35	20	96.2963	88.8889	97.3333	92
S26	45	1	98.7654	96.2963	98.6667	96
S26	40	2	100	100	100	100
S26	35	3	95.0617	88.8889	94.6667	88
S26	30	4	98.7654	96.2963	98.6667	96
S26	25	5	90.1235	74.0741	89.3333	72
S26	20	6	77.7778	55.5556	81.3333	60
S26	15	7	58.0247	22.2222	60	24
S26	50	8	98.7654	96.2963	98.6667	96
S26	45	9	98.7654	96.2963	98.6667	96
S26	40	10	97.5309	92.5926	97.3333	92
S26	35	11	97.5309	92.5926	97.3333	92
S26	30	12	93.8272	81.4815	93.3333	80
S26	25	13	88.8889	66.6667	89.3333	68
S26	20	14	75.3086	44.4444	74.6667	44
S26	15	15	50.6173	14.8148	52	16
S26	50	16	98.7654	96.2963	98.6667	96
S26	45	17	100	100	100	100
S26	40	18	100	100	100	100
S26	35	19	100	100	100	100
S26	30	20	96.2963	88.8889	96	88
S27	40	1	91.358	85.1852	90.6667	84
S27	35	2	87.6543	70.3704	86.6667	68
S27	30	3	72.8395	44.4444	72	44
S27	25	4	64.1975	25.9259	62.6667	24
S27	20	5	34.5679	7.40741	33.3333	4
S27	15	6	2.46914	0	2.66667	0
S27	50	7	98.7654	96.2963	98.6667	96
S27	45	8	96.2963	88.8889	96	88
S27	40	9	97.5309	92.5926	98.6667	96
S27	35	10	93.8272	81.4815	93.3333	80
S27	30	11	81.4815	59.2593	82.6667	60
S27	25	12	53.0864	7.40741	53.3333	8
S27	20	13	46.9136	7.40741	48	8
S27	15	14	17.284	7.40741	18.6667	8
S27	50	15	100	100	100	100
S27	45	16	97.5309	92.5926	97.3333	92
S27	40	17	91.358	85.1852	90.6667	84
S27	35	18	93.8272	81.4815	93.3333	80
S27	30	19	83.9506	62.963	82.6667	60
S27	25	20	64.1975	37.037	66.6667	40
S28	35	1	96.2963	88.8889	96	88
S28	30	2	97.5309	92.5926	97.3333	92
S28	25	3	88.8889	74.0741	89.3333	76
S28	20	4	77.7778	48.1481	77.3333	48
S28	15	5	58.0247	22.2222	56	20
S28	50	6	100	100	100	100
S28	45	7	98.7654	96.2963	100	100
S28	40	8	97.5309	96.2963	97.3333	96
S28	35	9	97.5309	92.5926	97.3333	92
S28	30	10	97.5309	92.5926	97.3333	92
S28	25	11	93.8272	81.4815	94.6667	84
S28	20	12	77.7778	51.8519	77.3333	52
S28	15	13	48.1481	14.8148	48	12
S28	50	14	98.7654	96.2963	98.6667	96
S28	45	15	100	100	100	100
S28	40	16	98.7654	96.2963	98.6667	96
S28	35	17	91.358	77.7778	92	80
S28	30	18	91.358	77.7778	90.6667	76
S28	25	19	77.7778	51.8519	76	48
S28	20	20	60.4938	25.9259	60	28
S29	30	1	86.4198	62.963	86.6667	64
S29	25	2	79.0123	55.5556	81.3333	60
S29	20	3	54.321	29.6296	50.6667	24
S29	15	4	19.7531	0	21.3333	0
S29	50	5	97.5309	92.5926	97.3333	92
S29	45	6	100	100	100	100
S29	40	7	98.7654	96.2963	98.6667	96
S29	35	8	92.5926	81.4815	92	80
S29	30	9	90.1235	74.0741	90.6667	76
S29	25	10	66.6667	25.9259	66.6667	24
S29	20	11	45.679	11.1111	42.6667	8
S29	15	12	22.2222	3.7037	21.3333	4
S29	50	13	98.7654	96.2963	98.6667	96
S29	45	14	98.7654	96.2963	98.6667	96
S29	40	15	100	100	100	100
S29	35	16	95.0617	85.1852	94.6667	84
S29	30	17	86.4198	70.3704	86.6667	72
S29	25	18	70.3704	37.037	70.6667	40
S29	20	19	46.9136	22.2222	48	24
S29	15	20	14.8148	3.7037	16	4
S30	25	1	53.0864	22.2222	56	24
S30	20	2	19.7531	7.40741	21.3333	8
S30	15	3	1.23457	0	1.33333	0
S30	50	4	96.2963	88.8889	96	88
S30	45	5	100	100	100	100
S30	40	6	95.0617	85.1852	96	88
S30	35	7	87.6543	74.0741	88	76
S30	30	8	76.5432	51.8519	74.6667	48
S30	25	9	54.321	22.2222	56	24
S30	20	10	20.9877	0	22.6667	0
S30	15	11	0	0	0	0
S30	50	12	97.5309	96.2963	97.3333	96
S30	45	13	96.2963	88.8889	96	88
S30	40	14	92.5926	85.1852	92	84
S30	35	15	87.6543	74.0741	86.6667	72
S30	30	16	82.716	66.6667	84	68
S30	25	17	55.5556	11.1111	56	12
S30	20	18	12.3457	3.7037	13.3333	4
S30	15	19	0	0	0	0
S30	50	20	98.7654	96.2963	98.6667	96
S31	20	1	64.1975	22.2222	65.3333	20
S31	15	2	39.5062	22.2222	42.6667	24
S31	50	3	100	100	100	100
S31	45	4	100	100	100	100
S31	40	5	100	100	100	100
S31	35	6	98.7654	96.2963	100	100
S31	30	7	86.4198	77.7778	86.6667	80
S31	25	8	85.1852	59.2593	85.3333	60
S31	20	9	67.9012	37.037	68	36
S31	15	10	14.8148	3.7037	14.6667	4
S31	50	11	98.7654	96.2963	100	100
S31	45	12	98.7654	96.2963	98.6667	96
S31	40	13	95.0617	85.1852	94.6667	84
S31	35	14	93.8272	85.1852	93.3333	84
S31	30	15	81.4815	59.2593	81.3333	60
S31	25	16	80.2469	51.8519	84	56
S31	20	17	58.0247	22.2222	58.6667	20
S31	15	18	18.5185	0	17.3333	0
S31	50	19	98.7654	96.2963	98.6667	96
S31	45	20	98.7654	96.2963	98.6667	96
S32	15	1	13.5802	0	14.6667	0
S32	50	2	100	100	100	100
S32	45	3	96.2963	92.5926	96	92
S32	40	4	98.7654	96.2963	98.6667	96
S32	35	5	95.0617	85.1852	94.6667	84
S32	30	6	86.4198	62.963	86.6667	64
S32	25	7	72.8395	48.1481	74.6667	52
S32	20	8	41.9753	11.1111	42.6667	12
S32	15	9	22.2222	0	22.6667	0
S32	50	10	100	100	100	100
S32	45	11	100	100	100	100
S32	40	12	100	100	100	100
S32	35	13	97.5309	92.5926	97.3333	92
S32	30	14	91.358	77.7778	90.6667	76
S32	25	15	79.0123	51.8519	77.3333	48
S32	20	16	54.321	25.9259	53.3333	24
S32	15	17	24.6914	3.7037	26.6667	4
S32	50	18	98.7654	96.2963	98.6667	96
S32	45	19	100	100	100	100
S32	40	20	95.0617	85.1852	94.6667	84
