# Supplementary material for: The Thomas More Lists: A Phonemically Balanced Dutch Monosyllabic Speech Audiometry Test
Source: Audiol Res. 2022 Jul 29;12(4):404–13. doi: 10.3390/audiolres12040041 (PMC9405142; doi:10.3390/audiolres12040041)
Supplement: Supplementary file 1 [file audiolres-12-00041-s001.zip › BAP 2021 results Speech in Noise.csv]

Proefpersoon	Modaliteit	Corpus	Lijst	SNR	Ruwe foneemscores	Aantal fonemen	Procentuele foneemscore	Ruwe woordscores	Aantal woorden	Procentuele woordscore
1	klassiek	TM	1	0	68	75	90.66666667	19	25	76
1	klassiek	TM	2	-4	52	75	69.33333333	13	25	52
1	klassiek	TM	3	-6	40	75	53.33333333	6	25	24
1	klassiek	TM	4	-8	35	75	46.66666667	7	25	28
1	klassiek	TM	5	-10	26	75	34.66666667	5	25	20
1	klassiek	TM	6	-12	7	75	9.333333333	0	25	0
1	klassiek	TM	7	-14	5	75	6.666666667	0	25	0
1	klassiek	TM	8	-16	0	75	0	0	25	0
1	zelfafname	TM	9	0	70	75	93.33333333	20	25	80
1	zelfafname	TM	10	-4	63	75	84	15	25	60
1	zelfafname	TM	11	-6	43	75	57.33333333	8	25	32
1	zelfafname	TM	12	-8	35	75	46.66666667	7	25	28
1	zelfafname	TM	13	-10	29	75	38.66666667	4	25	16
1	zelfafname	TM	14	-12	11	75	14.66666667	1	25	4
1	zelfafname	TM	15	-14	8	75	10.66666667	0	25	0
1	zelfafname	TM	16	-16	1	75	1.333333333	0	25	0
1	zelfafname	DYN	1	0	65	75	86.66666667	19	25	76
1	zelfafname	DYN	2	-4	55	75	73.33333333	15	25	60
1	zelfafname	DYN	3	-6	42	75	56	9	25	36
1	zelfafname	DYN	4	-8	37	75	49.33333333	6	25	24
1	zelfafname	DYN	5	-10	22	75	29.33333333	2	25	8
1	zelfafname	DYN	6	-12	17	75	22.66666667	3	25	12
1	zelfafname	DYN	7	-14	4	75	5.333333333	0	25	0
1	zelfafname	DYN	8	-16	0	75	0	0	25	0
2	klassiek	TM	2	0	66	75	88	19	25	76
2	klassiek	TM	3	-4	59	75	78.66666667	13	25	52
2	klassiek	TM	4	-6	51	75	68	10	25	40
2	klassiek	TM	5	-8	39	75	52	6	25	24
2	klassiek	TM	6	-10	28	75	37.33333333	3	25	12
2	klassiek	TM	7	-12	16	75	21.33333333	2	25	8
2	klassiek	TM	8	-14	12	75	16	0	25	0
2	klassiek	TM	9	-16	6	75	8	0	25	0
2	zelfafname	TM	10	0	67	75	89.33333333	17	25	68
2	zelfafname	TM	11	-4	56	75	74.66666667	10	25	40
2	zelfafname	TM	12	-6	50	75	66.66666667	9	25	36
2	zelfafname	TM	13	-8	36	75	48	3	25	12
2	zelfafname	TM	14	-10	29	75	38.66666667	2	25	8
2	zelfafname	TM	15	-12	18	75	24	1	25	4
2	zelfafname	TM	16	-14	15	75	20	2	25	8
2	zelfafname	TM	1	-16	7	75	9.333333333	0	25	0
2	zelfafname	DYN	9	0	68	75	90.66666667	19	25	76
2	zelfafname	DYN	10	-4	61	75	81.33333333	14	25	56
2	zelfafname	DYN	11	-6	56	75	74.66666667	13	25	52
2	zelfafname	DYN	12	-8	46	75	61.33333333	10	25	40
2	zelfafname	DYN	13	-10	24	75	32	3	25	12
2	zelfafname	DYN	14	-12	21	75	28	0	25	0
2	zelfafname	DYN	15	-14	13	75	17.33333333	1	25	4
2	zelfafname	DYN	16	-16	7	75	9.333333333	0	25	0
3	klassiek	TM	3	0	69	75	92	20	25	80
3	klassiek	TM	4	-4	54	75	72	11	25	44
3	klassiek	TM	5	-6	42	75	56	8	25	32
3	klassiek	TM	6	-8	29	75	38.66666667	4	25	16
3	klassiek	TM	7	-10	22	75	29.33333333	3	25	12
3	klassiek	TM	8	-12	16	75	21.33333333	2	25	8
3	klassiek	TM	9	-14	1	75	1.333333333	0	25	0
3	klassiek	TM	10	-16	0	75	0	0	25	0
3	zelfafname	TM	11	0	62	75	82.66666667	17	25	68
3	zelfafname	TM	12	-4	61	75	81.33333333	15	25	60
3	zelfafname	TM	13	-6	55	75	73.33333333	9	25	36
3	zelfafname	TM	14	-8	36	75	48	5	25	20
3	zelfafname	TM	15	-10	39	75	52	5	25	20
3	zelfafname	TM	16	-12	24	75	32	2	25	8
3	zelfafname	TM	1	-14	6	75	8	0	25	0
3	zelfafname	TM	2	-16	3	75	4	0	25	0
3	zelfafname	DYN	17	0	67	75	89.33333333	18	25	72
3	zelfafname	DYN	18	-4	55	75	73.33333333	12	25	48
3	zelfafname	DYN	19	-6	54	75	72	12	25	48
3	zelfafname	DYN	20	-8	46	75	61.33333333	6	25	24
3	zelfafname	DYN	21	-10	34	75	45.33333333	8	25	32
3	zelfafname	DYN	22	-12	25	75	33.33333333	3	25	12
3	zelfafname	DYN	23	-14	15	75	20	1	25	4
3	zelfafname	DYN	24	-16	10	75	13.33333333	1	25	4
4	klassiek	TM	4	0	72	75	96	21	25	84
4	klassiek	TM	5	-4	61	75	81.33333333	13	25	52
4	klassiek	TM	6	-6	51	75	68	12	25	48
4	klassiek	TM	7	-8	41	75	54.66666667	5	25	20
4	klassiek	TM	8	-10	27	75	36	2	25	8
4	klassiek	TM	9	-12	15	75	20	1	25	4
4	klassiek	TM	10	-14	18	75	24	1	25	4
4	klassiek	TM	11	-16	0	75	0	0	25	0
4	zelfafname	TM	12	0	71	75	94.66666667	21	25	84
4	zelfafname	TM	13	-4	59	75	78.66666667	14	25	56
4	zelfafname	TM	14	-6	50	75	66.66666667	9	25	36
4	zelfafname	TM	15	-8	44	75	58.66666667	7	25	28
4	zelfafname	TM	16	-10	32	75	42.66666667	1	25	4
4	zelfafname	TM	1	-12	22	75	29.33333333	0	25	0
4	zelfafname	TM	2	-14	19	75	25.33333333	0	25	0
4	zelfafname	TM	3	-16	10	75	13.33333333	0	25	0
4	zelfafname	DYN	25	0	68	75	90.66666667	20	25	80
4	zelfafname	DYN	26	-4	61	75	81.33333333	13	25	52
4	zelfafname	DYN	27	-6	50	75	66.66666667	9	25	36
4	zelfafname	DYN	28	-8	49	75	65.33333333	7	25	28
4	zelfafname	DYN	29	-10	31	75	41.33333333	2	25	8
4	zelfafname	DYN	30	-12	29	75	38.66666667	4	25	16
4	zelfafname	DYN	31	-14	22	75	29.33333333	1	25	4
4	zelfafname	DYN	32	-16	9	75	12	0	25	0
5	klassiek	TM	5	0	67	75	89.33333333	17	25	68
5	klassiek	TM	6	-4	54	75	72	11	25	44
5	klassiek	TM	7	-6	53	75	70.66666667	11	25	44
5	klassiek	TM	8	-8	38	75	50.66666667	4	25	16
5	klassiek	TM	9	-10	33	75	44	4	25	16
5	klassiek	TM	10	-12	29	75	38.66666667	3	25	12
5	klassiek	TM	11	-14	14	75	18.66666667	2	25	8
5	klassiek	TM	12	-16	6	75	8	1	25	4
5	zelfafname	TM	13	0	70	75	93.33333333	21	25	84
5	zelfafname	TM	14	-4	61	75	81.33333333	15	25	60
5	zelfafname	TM	15	-6	51	75	68	11	25	44
5	zelfafname	TM	16	-8	48	75	64	8	25	32
5	zelfafname	TM	1	-10	33	75	44	2	25	8
5	zelfafname	TM	2	-12	28	75	37.33333333	4	25	16
5	zelfafname	TM	3	-14	20	75	26.66666667	1	25	4
5	zelfafname	TM	4	-16	8	75	10.66666667	0	25	0
5	zelfafname	DYN	33	0	69	75	92	21	25	84
5	zelfafname	DYN	34	-4	60	75	80	13	25	52
5	zelfafname	DYN	35	-6	55	75	73.33333333	13	25	52
5	zelfafname	DYN	36	-8	36	75	48	3	25	12
5	zelfafname	DYN	37	-10	33	75	44	3	25	12
5	zelfafname	DYN	38	-12	27	75	36	0	25	0
5	zelfafname	DYN	39	-14	20	75	26.66666667	1	25	4
5	zelfafname	DYN	40	-16	12	75	16	0	25	0
6	klassiek	TM	6	0	60	75	80	15	25	60
6	klassiek	TM	7	-4	52	75	69.33333333	8	25	32
6	klassiek	TM	8	-6	45	75	60	2	25	8
6	klassiek	TM	9	-8	35	75	46.66666667	3	25	12
6	klassiek	TM	10	-10	30	75	40	3	25	12
6	klassiek	TM	11	-12	24	75	32	2	25	8
6	klassiek	TM	12	-14	15	75	20	1	25	4
6	klassiek	TM	13	-16	9	75	12	1	25	4
6	zelfafname	TM	14	0	67	75	89.33333333	19	25	76
6	zelfafname	TM	15	-4	68	75	90.66666667	19	25	76
6	zelfafname	TM	16	-6	58	75	77.33333333	13	25	52
6	zelfafname	TM	1	-8	41	75	54.66666667	6	25	24
6	zelfafname	TM	2	-10	29	75	38.66666667	4	25	16
6	zelfafname	TM	3	-12	12	75	16	0	25	0
6	zelfafname	TM	4	-14	11	75	14.66666667	0	25	0
6	zelfafname	TM	5	-16	8	75	10.66666667	0	25	0
6	zelfafname	DYN	41	0	69	75	92	20	25	80
6	zelfafname	DYN	42	-4	58	75	77.33333333	14	25	56
6	zelfafname	DYN	43	-6	51	75	68	12	25	48
6	zelfafname	DYN	44	-8	48	75	64	7	25	28
6	zelfafname	DYN	45	-10	35	75	46.66666667	3	25	12
6	zelfafname	DYN	46	-12	22	75	29.33333333	2	25	8
6	zelfafname	DYN	47	-14	16	75	21.33333333	0	25	0
6	zelfafname	DYN	48	-16	3	75	4	0	25	0
7	klassiek	TM	7	0	65	75	86.66666667	15	25	60
7	klassiek	TM	8	-4	55	75	73.33333333	12	25	48
7	klassiek	TM	9	-6	47	75	62.66666667	5	25	20
7	klassiek	TM	10	-8	35	75	46.66666667	5	25	20
7	klassiek	TM	11	-10	34	75	45.33333333	7	25	28
7	klassiek	TM	12	-12	12	75	16	0	25	0
7	klassiek	TM	13	-14	10	75	13.33333333	0	25	0
7	klassiek	TM	14	-16	1	75	1.333333333	0	25	0
7	zelfafname	TM	15	0	70	75	93.33333333	21	25	84
7	zelfafname	TM	16	-4	61	75	81.33333333	16	25	64
7	zelfafname	TM	1	-6	49	75	65.33333333	7	25	28
7	zelfafname	TM	2	-8	42	75	56	7	25	28
7	zelfafname	TM	3	-10	39	75	52	7	25	28
7	zelfafname	TM	4	-12	22	75	29.33333333	2	25	8
7	zelfafname	TM	5	-14	23	75	30.66666667	2	25	8
7	zelfafname	TM	6	-16	10	75	13.33333333	1	25	4
7	zelfafname	DYN	49	0	66	75	88	18	25	72
7	zelfafname	DYN	50	-4	56	75	74.66666667	10	25	40
7	zelfafname	DYN	51	-6	53	75	70.66666667	10	25	40
7	zelfafname	DYN	52	-8	43	75	57.33333333	7	25	28
7	zelfafname	DYN	53	-10	38	75	50.66666667	6	25	24
7	zelfafname	DYN	54	-12	26	75	34.66666667	3	25	12
7	zelfafname	DYN	55	-14	19	75	25.33333333	1	25	4
7	zelfafname	DYN	56	-16	5	75	6.666666667	0	25	0
8	klassiek	TM	8	0	64	75	85.33333333	15	25	60
8	klassiek	TM	9	-4	58	75	77.33333333	12	25	48
8	klassiek	TM	10	-6	52	75	69.33333333	11	25	44
8	klassiek	TM	11	-8	37	75	49.33333333	7	25	28
8	klassiek	TM	12	-10	25	75	33.33333333	3	25	12
8	klassiek	TM	13	-12	17	75	22.66666667	1	25	4
8	klassiek	TM	14	-14	9	75	12	2	25	8
8	klassiek	TM	15	-16	1	75	1.333333333	0	25	0
8	zelfafname	TM	16	0	69	75	92	21	25	84
8	zelfafname	TM	1	-4	59	75	78.66666667	12	25	48
8	zelfafname	TM	2	-6	52	75	69.33333333	11	25	44
8	zelfafname	TM	3	-8	48	75	64	9	25	36
8	zelfafname	TM	4	-10	33	75	44	2	25	8
8	zelfafname	TM	5	-12	34	75	45.33333333	5	25	20
8	zelfafname	TM	6	-14	10	75	13.33333333	0	25	0
8	zelfafname	TM	7	-16	4	75	5.333333333	0	25	0
8	zelfafname	DYN	57	0	71	75	94.66666667	21	25	84
8	zelfafname	DYN	58	-4	60	75	80	14	25	56
8	zelfafname	DYN	59	-6	58	75	77.33333333	13	25	52
8	zelfafname	DYN	60	-8	49	75	65.33333333	9	25	36
8	zelfafname	DYN	61	-10	38	75	50.66666667	5	25	20
8	zelfafname	DYN	62	-12	19	75	25.33333333	1	25	4
8	zelfafname	DYN	63	-14	15	75	20	1	25	4
8	zelfafname	DYN	64	-16	7	75	9.333333333	1	25	4
9	klassiek	TM	9	0	67	75	89.33333333	20	25	80
9	klassiek	TM	10	-4	45	75	60	10	25	40
9	klassiek	TM	11	-6	40	75	53.33333333	5	25	20
9	klassiek	TM	12	-8	35	75	46.66666667	7	25	28
9	klassiek	TM	13	-10	19	75	25.33333333	2	25	8
9	klassiek	TM	14	-12	18	75	24	3	25	12
9	klassiek	TM	15	-14	4	75	5.333333333	1	25	4
9	klassiek	TM	16	-16	3	75	4	0	25	0
9	zelfafname	TM	1	0	61	75	81.33333333	13	25	52
9	zelfafname	TM	2	-4	55	75	73.33333333	11	25	44
9	zelfafname	TM	3	-6	54	75	72	12	25	48
9	zelfafname	TM	4	-8	50	75	66.66666667	8	25	32
9	zelfafname	TM	5	-10	40	75	53.33333333	6	25	24
9	zelfafname	TM	6	-12	24	75	32	2	25	8
9	zelfafname	TM	7	-14	12	75	16	1	25	4
9	zelfafname	TM	8	-16	7	75	9.333333333	0	25	0
9	zelfafname	DYN	65	0	67	75	89.33333333	17	25	68
9	zelfafname	DYN	66	-4	55	75	73.33333333	11	25	44
9	zelfafname	DYN	67	-6	61	75	81.33333333	14	25	56
9	zelfafname	DYN	68	-8	44	75	58.66666667	5	25	20
9	zelfafname	DYN	69	-10	31	75	41.33333333	4	25	16
9	zelfafname	DYN	70	-12	25	75	33.33333333	1	25	4
9	zelfafname	DYN	71	-14	10	75	13.33333333	1	25	4
9	zelfafname	DYN	72	-16	9	75	12	0	25	0
10	klassiek	TM	10	0	63	75	84	14	25	56
10	klassiek	TM	11	-4	68	75	90.66666667	17	25	68
10	klassiek	TM	12	-6	42	75	56	7	25	28
10	klassiek	TM	13	-8	37	75	49.33333333	5	25	20
10	klassiek	TM	14	-10	25	75	33.33333333	4	25	16
10	klassiek	TM	15	-12	23	75	30.66666667	2	25	8
10	klassiek	TM	16	-14	7	75	9.333333333	0	25	0
10	klassiek	TM	1	-16	0	75	0	0	25	0
10	zelfafname	TM	2	0	68	75	90.66666667	18	25	72
10	zelfafname	TM	3	-4	61	75	81.33333333	14	25	56
10	zelfafname	TM	4	-6	50	75	66.66666667	9	25	36
10	zelfafname	TM	5	-8	42	75	56	6	25	24
10	zelfafname	TM	6	-10	38	75	50.66666667	6	25	24
10	zelfafname	TM	7	-12	17	75	22.66666667	1	25	4
10	zelfafname	TM	8	-14	11	75	14.66666667	0	25	0
10	zelfafname	TM	9	-16	1	75	1.333333333	0	25	0
10	zelfafname	DYN	73	0	62	75	82.66666667	15	25	60
10	zelfafname	DYN	74	-4	54	75	72	11	25	44
10	zelfafname	DYN	75	-6	56	75	74.66666667	12	25	48
10	zelfafname	DYN	76	-8	46	75	61.33333333	7	25	28
10	zelfafname	DYN	77	-10	36	75	48	4	25	16
10	zelfafname	DYN	78	-12	25	75	33.33333333	1	25	4
10	zelfafname	DYN	79	-14	15	75	20	0	25	0
10	zelfafname	DYN	80	-16	12	75	16	0	25	0
11	klassiek	TM	11	0	68	75	90.66666667	19	25	76
11	klassiek	TM	12	-4	56	75	74.66666667	12	25	48
11	klassiek	TM	13	-6	49	75	65.33333333	7	25	28
11	klassiek	TM	14	-8	37	75	49.33333333	5	25	20
11	klassiek	TM	15	-10	22	75	29.33333333	2	25	8
11	klassiek	TM	16	-12	20	75	26.66666667	1	25	4
11	klassiek	TM	1	-14	15	75	20	1	25	4
11	klassiek	TM	2	-16	2	75	2.666666667	0	25	0
11	zelfafname	TM	3	0	69	75	92	19	25	76
11	zelfafname	TM	4	-4	60	75	80	12	25	48
11	zelfafname	TM	5	-6	54	75	72	11	25	44
11	zelfafname	TM	6	-8	43	75	57.33333333	6	25	24
11	zelfafname	TM	7	-10	36	75	48	5	25	20
11	zelfafname	TM	8	-12	17	75	22.66666667	1	25	4
11	zelfafname	TM	9	-14	14	75	18.66666667	0	25	0
11	zelfafname	TM	10	-16	3	75	4	0	25	0
11	zelfafname	DYN	81	0	65	75	86.66666667	18	25	72
11	zelfafname	DYN	82	-4	63	75	84	16	25	64
11	zelfafname	DYN	83	-6	47	75	62.66666667	5	25	20
11	zelfafname	DYN	84	-8	45	75	60	9	25	36
11	zelfafname	DYN	85	-10	38	75	50.66666667	7	25	28
11	zelfafname	DYN	86	-12	20	75	26.66666667	3	25	12
11	zelfafname	DYN	87	-14	21	75	28	1	25	4
11	zelfafname	DYN	88	-16	11	75	14.66666667	0	25	0
12	klassiek	TM	12	0	66	75	88	17	25	68
12	klassiek	TM	13	-4	56	75	74.66666667	10	25	40
12	klassiek	TM	14	-6	50	75	66.66666667	10	25	40
12	klassiek	TM	15	-8	41	75	54.66666667	6	25	24
12	klassiek	TM	16	-10	29	75	38.66666667	3	25	12
12	klassiek	TM	1	-12	10	75	13.33333333	0	25	0
12	klassiek	TM	2	-14	1	75	1.333333333	0	25	0
12	klassiek	TM	3	-16	2	75	2.666666667	0	25	0
12	zelfafname	TM	4	0	59	75	78.66666667	15	25	60
12	zelfafname	TM	5	-4	59	75	78.66666667	13	25	52
12	zelfafname	TM	6	-6	54	75	72	11	25	44
12	zelfafname	TM	7	-8	51	75	68	10	25	40
12	zelfafname	TM	8	-10	37	75	49.33333333	6	25	24
12	zelfafname	TM	9	-12	20	75	26.66666667	0	25	0
12	zelfafname	TM	10	-14	21	75	28	0	25	0
12	zelfafname	TM	11	-16	9	75	12	1	25	4
12	zelfafname	DYN	89	0	70	75	93.33333333	20	25	80
12	zelfafname	DYN	90	-4	60	75	80	16	25	64
12	zelfafname	DYN	91	-6	43	75	57.33333333	8	25	32
12	zelfafname	DYN	92	-8	45	75	60	6	25	24
12	zelfafname	DYN	93	-10	33	75	44	4	25	16
12	zelfafname	DYN	94	-12	21	75	28	2	25	8
12	zelfafname	DYN	95	-14	15	75	20	2	25	8
12	zelfafname	DYN	96	-16	8	75	10.66666667	1	25	4
13	klassiek	TM	13	0	62	75	82.66666667	15	25	60
13	klassiek	TM	14	-4	55	75	73.33333333	14	25	56
13	klassiek	TM	15	-6	45	75	60	10	25	40
13	klassiek	TM	16	-8	39	75	52	5	25	20
13	klassiek	TM	1	-10	18	75	24	1	25	4
13	klassiek	TM	2	-12	20	75	26.66666667	3	25	12
13	klassiek	TM	3	-14	4	75	5.333333333	0	25	0
13	klassiek	TM	4	-16	1	75	1.333333333	0	25	0
13	zelfafname	TM	5	0	66	75	88	17	25	68
13	zelfafname	TM	6	-4	62	75	82.66666667	15	25	60
13	zelfafname	TM	7	-6	52	75	69.33333333	10	25	40
13	zelfafname	TM	8	-8	43	75	57.33333333	6	25	24
13	zelfafname	TM	9	-10	32	75	42.66666667	3	25	12
13	zelfafname	TM	10	-12	21	75	28	1	25	4
13	zelfafname	TM	11	-14	13	75	17.33333333	1	25	4
13	zelfafname	TM	12	-16	7	75	9.333333333	0	25	0
13	zelfafname	DYN	97	0	70	75	93.33333333	21	25	84
13	zelfafname	DYN	98	-4	67	75	89.33333333	19	25	76
13	zelfafname	DYN	99	-6	52	75	69.33333333	11	25	44
13	zelfafname	DYN	100	-8	42	75	56	7	25	28
13	zelfafname	DYN	1	-10	35	75	46.66666667	3	25	12
13	zelfafname	DYN	2	-12	21	75	28	3	25	12
13	zelfafname	DYN	3	-14	11	75	14.66666667	0	25	0
13	zelfafname	DYN	4	-16	6	75	8	0	25	0
14	klassiek	TM	14	0	66	75	88	20	25	80
14	klassiek	TM	15	-4	58	75	77.33333333	15	25	60
14	klassiek	TM	16	-6	48	75	64	9	25	36
14	klassiek	TM	1	-8	39	75	52	7	25	28
14	klassiek	TM	2	-10	25	75	33.33333333	4	25	16
14	klassiek	TM	3	-12	18	75	24	2	25	8
14	klassiek	TM	4	-14	9	75	12	0	25	0
14	klassiek	TM	5	-16	4	75	5.333333333	0	25	0
14	zelfafname	TM	6	0	65	75	86.66666667	18	25	72
14	zelfafname	TM	7	-4	59	75	78.66666667	13	25	52
14	zelfafname	TM	8	-6	50	75	66.66666667	7	25	28
14	zelfafname	TM	9	-8	42	75	56	6	25	24
14	zelfafname	TM	10	-10	31	75	41.33333333	4	25	16
14	zelfafname	TM	11	-12	18	75	24	3	25	12
14	zelfafname	TM	12	-14	10	75	13.33333333	0	25	0
14	zelfafname	TM	13	-16	9	75	12	0	25	0
14	zelfafname	DYN	5	0	70	75	93.33333333	20	25	80
14	zelfafname	DYN	6	-4	60	75	80	15	25	60
14	zelfafname	DYN	7	-6	54	75	72	11	25	44
14	zelfafname	DYN	8	-8	46	75	61.33333333	6	25	24
14	zelfafname	DYN	9	-10	39	75	52	4	25	16
14	zelfafname	DYN	10	-12	25	75	33.33333333	2	25	8
14	zelfafname	DYN	11	-14	14	75	18.66666667	1	25	4
14	zelfafname	DYN	12	-16	9	75	12	0	25	0
15	klassiek	TM	15	0	65	75	86.66666667	19	25	76
15	klassiek	TM	16	-4	54	75	72	15	25	60
15	klassiek	TM	1	-6	48	75	64	9	25	36
15	klassiek	TM	2	-8	45	75	60	11	25	44
15	klassiek	TM	3	-10	18	75	24	1	25	4
15	klassiek	TM	4	-12	23	75	30.66666667	2	25	8
15	klassiek	TM	5	-14	10	75	13.33333333	0	25	0
15	klassiek	TM	6	-16	10	75	13.33333333	0	25	0
15	zelfafname	TM	7	0	67	75	89.33333333	19	25	76
15	zelfafname	TM	8	-4	61	75	81.33333333	13	25	52
15	zelfafname	TM	9	-6	60	75	80	13	25	52
15	zelfafname	TM	10	-8	46	75	61.33333333	7	25	28
15	zelfafname	TM	11	-10	33	75	44	6	25	24
15	zelfafname	TM	12	-12	31	75	41.33333333	1	25	4
15	zelfafname	TM	13	-14	23	75	30.66666667	3	25	12
15	zelfafname	TM	14	-16	11	75	14.66666667	0	25	0
15	zelfafname	DYN	13	0	71	75	94.66666667	21	25	84
15	zelfafname	DYN	14	-4	63	75	84	16	25	64
15	zelfafname	DYN	15	-6	49	75	65.33333333	11	25	44
15	zelfafname	DYN	16	-8	43	75	57.33333333	7	25	28
15	zelfafname	DYN	17	-10	43	75	57.33333333	6	25	24
15	zelfafname	DYN	18	-12	38	75	50.66666667	5	25	20
15	zelfafname	DYN	19	-14	24	75	32	1	25	4
15	zelfafname	DYN	20	-16	9	75	12	0	25	0
16	klassiek	TM	16	0	70	75	93.33333333	21	25	84
16	klassiek	TM	1	-4	62	75	82.66666667	14	25	56
16	klassiek	TM	2	-6	52	75	69.33333333	12	25	48
16	klassiek	TM	3	-8	38	75	50.66666667	5	25	20
16	klassiek	TM	4	-10	34	75	45.33333333	3	25	12
16	klassiek	TM	5	-12	27	75	36	3	25	12
16	klassiek	TM	6	-14	19	75	25.33333333	2	25	8
16	klassiek	TM	7	-16	8	75	10.66666667	0	25	0
16	zelfafname	TM	8	0	69	75	92	20	25	80
16	zelfafname	TM	9	-4	55	75	73.33333333	9	25	36
16	zelfafname	TM	10	-6	49	75	65.33333333	9	25	36
16	zelfafname	TM	11	-8	45	75	60	9	25	36
16	zelfafname	TM	12	-10	39	75	52	4	25	16
16	zelfafname	TM	13	-12	29	75	38.66666667	6	25	24
16	zelfafname	TM	14	-14	13	75	17.33333333	0	25	0
16	zelfafname	TM	15	-16	4	75	5.333333333	0	25	0
16	zelfafname	DYN	21	0	70	75	93.33333333	20	25	80
16	zelfafname	DYN	22	-4	64	75	85.33333333	17	25	68
16	zelfafname	DYN	23	-6	51	75	68	10	25	40
16	zelfafname	DYN	24	-8	52	75	69.33333333	11	25	44
16	zelfafname	DYN	25	-10	38	75	50.66666667	6	25	24
16	zelfafname	DYN	26	-12	30	75	40	4	25	16
16	zelfafname	DYN	27	-14	18	75	24	0	25	0
16	zelfafname	DYN	28	-16	14	75	18.66666667	0	25	0
17	klassiek	TM	1	0	62	75	82.66666667	15	25	60
17	klassiek	TM	2	-4	55	75	73.33333333	11	25	44
17	klassiek	TM	3	-6	43	75	57.33333333	9	25	36
17	klassiek	TM	4	-8	41	75	54.66666667	6	25	24
17	klassiek	TM	5	-10	23	75	30.66666667	3	25	12
17	klassiek	TM	6	-12	22	75	29.33333333	3	25	12
17	klassiek	TM	7	-14	8	75	10.66666667	0	25	0
17	klassiek	TM	8	-16	4	75	5.333333333	0	25	0
17	zelfafname	TM	9	0	71	75	94.66666667	21	25	84
17	zelfafname	TM	10	-4	65	75	86.66666667	17	25	68
17	zelfafname	TM	11	-6	53	75	70.66666667	12	25	48
17	zelfafname	TM	12	-8	41	75	54.66666667	5	25	20
17	zelfafname	TM	13	-10	26	75	34.66666667	3	25	12
17	zelfafname	TM	14	-12	17	75	22.66666667	2	25	8
17	zelfafname	TM	15	-14	5	75	6.666666667	0	25	0
17	zelfafname	TM	16	-16	3	75	4	0	25	0
17	zelfafname	DYN	29	0	68	75	90.66666667	19	25	76
17	zelfafname	DYN	30	-4	59	75	78.66666667	13	25	52
17	zelfafname	DYN	31	-6	51	75	68	9	25	36
17	zelfafname	DYN	32	-8	47	75	62.66666667	9	25	36
17	zelfafname	DYN	33	-10	32	75	42.66666667	3	25	12
17	zelfafname	DYN	34	-12	18	75	24	1	25	4
17	zelfafname	DYN	35	-14	19	75	25.33333333	1	25	4
17	zelfafname	DYN	36	-16	5	75	6.666666667	0	25	0
18	klassiek	TM	2	0	62	75	82.66666667	15	25	60
18	klassiek	TM	3	-4	59	75	78.66666667	15	25	60
18	klassiek	TM	4	-6	44	75	58.66666667	7	25	28
18	klassiek	TM	5	-8	35	75	46.66666667	3	25	12
18	klassiek	TM	6	-10	22	75	29.33333333	2	25	8
18	klassiek	TM	7	-12	17	75	22.66666667	2	25	8
18	klassiek	TM	8	-14	7	75	9.333333333	0	25	0
18	klassiek	TM	9	-16	1	75	1.333333333	0	25	0
18	zelfafname	TM	10	0	59	75	78.66666667	15	25	60
18	zelfafname	TM	11	-4	55	75	73.33333333	14	25	56
18	zelfafname	TM	12	-6	45	75	60	8	25	32
18	zelfafname	TM	13	-8	36	75	48	5	25	20
18	zelfafname	TM	14	-10	31	75	41.33333333	4	25	16
18	zelfafname	TM	15	-12	19	75	25.33333333	1	25	4
18	zelfafname	TM	16	-14	9	75	12	0	25	0
18	zelfafname	TM	1	-16	1	75	1.333333333	0	25	0
18	zelfafname	DYN	37	0	66	75	88	18	25	72
18	zelfafname	DYN	38	-4	58	75	77.33333333	13	25	52
18	zelfafname	DYN	39	-6	51	75	68	11	25	44
18	zelfafname	DYN	40	-8	43	75	57.33333333	5	25	20
18	zelfafname	DYN	41	-10	32	75	42.66666667	3	25	12
18	zelfafname	DYN	42	-12	17	75	22.66666667	0	25	0
18	zelfafname	DYN	43	-14	13	75	17.33333333	0	25	0
18	zelfafname	DYN	44	-16	6	75	8	0	25	0
19	klassiek	TM	3	0	69	75	92	20	25	80
19	klassiek	TM	4	-4	55	75	73.33333333	10	25	40
19	klassiek	TM	5	-6	55	75	73.33333333	10	25	40
19	klassiek	TM	6	-8	43	75	57.33333333	8	25	32
19	klassiek	TM	7	-10	31	75	41.33333333	3	25	12
19	klassiek	TM	8	-12	21	75	28	0	25	0
19	klassiek	TM	9	-14	10	75	13.33333333	1	25	4
19	klassiek	TM	10	-16	13	75	17.33333333	1	25	4
19	zelfafname	TM	11	0	62	75	82.66666667	14	25	56
19	zelfafname	TM	12	-4	62	75	82.66666667	15	25	60
19	zelfafname	TM	13	-6	51	75	68	10	25	40
19	zelfafname	TM	14	-8	44	75	58.66666667	7	25	28
19	zelfafname	TM	15	-10	37	75	49.33333333	4	25	16
19	zelfafname	TM	16	-12	21	75	28	2	25	8
19	zelfafname	TM	1	-14	11	75	14.66666667	0	25	0
19	zelfafname	TM	2	-16	4	75	5.333333333	0	25	0
19	zelfafname	DYN	45	0	70	75	93.33333333	20	25	80
19	zelfafname	DYN	46	-4	59	75	78.66666667	12	25	48
19	zelfafname	DYN	47	-6	53	75	70.66666667	10	25	40
19	zelfafname	DYN	48	-8	44	75	58.66666667	7	25	28
19	zelfafname	DYN	49	-10	37	75	49.33333333	3	25	12
19	zelfafname	DYN	50	-12	29	75	38.66666667	4	25	16
19	zelfafname	DYN	51	-14	25	75	33.33333333	5	25	20
19	zelfafname	DYN	52	-16	7	75	9.333333333	0	25	0
20	klassiek	TM	4	0	62	75	82.66666667	14	25	56
20	klassiek	TM	5	-4	51	75	68	7	25	28
20	klassiek	TM	6	-6	37	75	49.33333333	4	25	16
20	klassiek	TM	7	-8	35	75	46.66666667	5	25	20
20	klassiek	TM	8	-10	23	75	30.66666667	2	25	8
20	klassiek	TM	9	-12	19	75	25.33333333	2	25	8
20	klassiek	TM	10	-14	20	75	26.66666667	2	25	8
20	klassiek	TM	11	-16	2	75	2.666666667	0	25	0
20	zelfafname	TM	12	0	61	75	81.33333333	14	25	56
20	zelfafname	TM	13	-4	50	75	66.66666667	7	25	28
20	zelfafname	TM	14	-6	41	75	54.66666667	5	25	20
20	zelfafname	TM	15	-8	43	75	57.33333333	5	25	20
20	zelfafname	TM	16	-10	34	75	45.33333333	3	25	12
20	zelfafname	TM	1	-12	16	75	21.33333333	1	25	4
20	zelfafname	TM	2	-14	16	75	21.33333333	1	25	4
20	zelfafname	TM	3	-16	6	75	8	0	25	0
20	zelfafname	DYN	53	0	64	75	85.33333333	17	25	68
20	zelfafname	DYN	54	-4	58	75	77.33333333	13	25	52
20	zelfafname	DYN	55	-6	54	75	72	10	25	40
20	zelfafname	DYN	56	-8	32	75	42.66666667	4	25	16
20	zelfafname	DYN	57	-10	31	75	41.33333333	1	25	4
20	zelfafname	DYN	58	-12	24	75	32	0	25	0
20	zelfafname	DYN	59	-14	20	75	26.66666667	1	25	4
20	zelfafname	DYN	60	-16	10	75	13.33333333	0	25	0
21	klassiek	TM	5	0	68	75	90.66666667	18	25	72
21	klassiek	TM	6	-4	52	75	69.33333333	8	25	32
21	klassiek	TM	7	-6	45	75	60	6	25	24
21	klassiek	TM	8	-8	36	75	48	3	25	12
21	klassiek	TM	9	-10	29	75	38.66666667	2	25	8
21	klassiek	TM	10	-12	24	75	32	3	25	12
21	klassiek	TM	11	-14	11	75	14.66666667	2	25	8
21	klassiek	TM	12	-16	1	75	1.333333333	0	25	0
21	zelfafname	TM	13	0	69	75	92	20	25	80
21	zelfafname	TM	14	-4	60	75	80	12	25	48
21	zelfafname	TM	15	-6	51	75	68	10	25	40
21	zelfafname	TM	16	-8	41	75	54.66666667	5	25	20
21	zelfafname	TM	1	-10	29	75	38.66666667	3	25	12
21	zelfafname	TM	2	-12	30	75	40	6	25	24
21	zelfafname	TM	3	-14	6	75	8	0	25	0
21	zelfafname	TM	4	-16	1	75	1.333333333	0	25	0
21	zelfafname	DYN	61	0	64	75	85.33333333	17	25	68
21	zelfafname	DYN	62	-4	56	75	74.66666667	13	25	52
21	zelfafname	DYN	63	-6	51	75	68	9	25	36
21	zelfafname	DYN	64	-8	44	75	58.66666667	8	25	32
21	zelfafname	DYN	65	-10	34	75	45.33333333	4	25	16
21	zelfafname	DYN	66	-12	24	75	32	1	25	4
21	zelfafname	DYN	67	-14	16	75	21.33333333	0	25	0
21	zelfafname	DYN	68	-16	11	75	14.66666667	1	25	4
22	klassiek	TM	6	0	65	75	86.66666667	18	25	72
22	klassiek	TM	7	-4	56	75	74.66666667	10	25	40
22	klassiek	TM	8	-6	48	75	64	7	25	28
22	klassiek	TM	9	-8	36	75	48	4	25	16
22	klassiek	TM	10	-10	33	75	44	5	25	20
22	klassiek	TM	11	-12	24	75	32	5	25	20
22	klassiek	TM	12	-14	17	75	22.66666667	2	25	8
22	klassiek	TM	13	-16	6	75	8	0	25	0
22	zelfafname	TM	14	0	70	75	93.33333333	20	25	80
22	zelfafname	TM	15	-4	64	75	85.33333333	17	25	68
22	zelfafname	TM	16	-6	56	75	74.66666667	11	25	44
22	zelfafname	TM	1	-8	42	75	56	6	25	24
22	zelfafname	TM	2	-10	43	75	57.33333333	10	25	40
22	zelfafname	TM	3	-12	25	75	33.33333333	2	25	8
22	zelfafname	TM	4	-14	17	75	22.66666667	1	25	4
22	zelfafname	TM	5	-16	16	75	21.33333333	0	25	0
22	zelfafname	DYN	69	0	70	75	93.33333333	21	25	84
22	zelfafname	DYN	70	-4	65	75	86.66666667	16	25	64
22	zelfafname	DYN	71	-6	59	75	78.66666667	14	25	56
22	zelfafname	DYN	72	-8	46	75	61.33333333	8	25	32
22	zelfafname	DYN	73	-10	41	75	54.66666667	6	25	24
22	zelfafname	DYN	74	-12	29	75	38.66666667	1	25	4
22	zelfafname	DYN	75	-14	22	75	29.33333333	1	25	4
22	zelfafname	DYN	76	-16	11	75	14.66666667	1	25	4
23	klassiek	TM	7	0	62	75	82.66666667	14	25	56
23	klassiek	TM	8	-4	64	75	85.33333333	16	25	64
23	klassiek	TM	9	-6	57	75	76	14	25	56
23	klassiek	TM	10	-8	48	75	64	7	25	28
23	klassiek	TM	11	-10	34	75	45.33333333	6	25	24
23	klassiek	TM	12	-12	24	75	32	2	25	8
23	klassiek	TM	13	-14	16	75	21.33333333	1	25	4
23	klassiek	TM	14	-16	10	75	13.33333333	1	25	4
23	zelfafname	TM	15	0	71	75	94.66666667	22	25	88
23	zelfafname	TM	16	-4	58	75	77.33333333	13	25	52
23	zelfafname	TM	1	-6	54	75	72	10	25	40
23	zelfafname	TM	2	-8	51	75	68	10	25	40
23	zelfafname	TM	3	-10	33	75	44	4	25	16
23	zelfafname	TM	4	-12	20	75	26.66666667	2	25	8
23	zelfafname	TM	5	-14	17	75	22.66666667	0	25	0
23	zelfafname	TM	6	-16	16	75	21.33333333	1	25	4
23	zelfafname	DYN	77	0	71	75	94.66666667	22	25	88
23	zelfafname	DYN	78	-4	59	75	78.66666667	15	25	60
23	zelfafname	DYN	79	-6	60	75	80	13	25	52
23	zelfafname	DYN	80	-8	54	75	72	10	25	40
23	zelfafname	DYN	81	-10	42	75	56	7	25	28
23	zelfafname	DYN	82	-12	32	75	42.66666667	2	25	8
23	zelfafname	DYN	83	-14	22	75	29.33333333	2	25	8
23	zelfafname	DYN	84	-16	19	75	25.33333333	1	25	4
25	klassiek	TM	9	0	69	75	92	19	25	76
25	klassiek	TM	10	-4	42	75	56	10	25	40
25	klassiek	TM	11	-6	41	75	54.66666667	9	25	36
25	klassiek	TM	12	-8	32	75	42.66666667	7	25	28
25	klassiek	TM	13	-10	7	75	9.333333333	1	25	4
25	klassiek	TM	14	-12	4	75	5.333333333	1	25	4
25	klassiek	TM	15	-14	0	75	0	0	25	0
25	klassiek	TM	16	-16	0	75	0	0	25	0
25	zelfafname	TM	1	0	69	75	92	20	25	80
25	zelfafname	TM	2	-4	52	75	69.33333333	13	25	52
25	zelfafname	TM	3	-6	52	75	69.33333333	8	25	32
25	zelfafname	TM	4	-8	36	75	48	5	25	20
25	zelfafname	TM	5	-10	31	75	41.33333333	3	25	12
25	zelfafname	TM	6	-12	18	75	24	2	25	8
25	zelfafname	TM	7	-14	4	75	5.333333333	0	25	0
25	zelfafname	TM	8	-16	2	75	2.666666667	0	25	0
25	zelfafname	DYN	93	0	69	75	92	19	25	76
25	zelfafname	DYN	94	-4	60	75	80	15	25	60
25	zelfafname	DYN	95	-6	58	75	77.33333333	10	25	40
25	zelfafname	DYN	96	-8	34	75	45.33333333	5	25	20
25	zelfafname	DYN	97	-10	37	75	49.33333333	7	25	28
25	zelfafname	DYN	98	-12	17	75	22.66666667	0	25	0
25	zelfafname	DYN	99	-14	11	75	14.66666667	1	25	4
25	zelfafname	DYN	100	-16	6	75	8	0	25	0
26	klassiek	TM	10	0	64	75	85.33333333	15	25	60
26	klassiek	TM	11	-4	48	75	64	11	25	44
26	klassiek	TM	12	-6	43	75	57.33333333	8	25	32
26	klassiek	TM	13	-8	37	75	49.33333333	6	25	24
26	klassiek	TM	14	-10	26	75	34.66666667	3	25	12
26	klassiek	TM	15	-12	15	75	20	1	25	4
26	klassiek	TM	16	-14	11	75	14.66666667	0	25	0
26	klassiek	TM	1	-16	5	75	6.666666667	0	25	0
26	zelfafname	TM	2	0	60	75	80	12	25	48
26	zelfafname	TM	3	-4	55	75	73.33333333	12	25	48
26	zelfafname	TM	4	-6	57	75	76	12	25	48
26	zelfafname	TM	5	-8	40	75	53.33333333	4	25	16
26	zelfafname	TM	6	-10	31	75	41.33333333	3	25	12
26	zelfafname	TM	7	-12	30	75	40	1	25	4
26	zelfafname	TM	8	-14	17	75	22.66666667	2	25	8
26	zelfafname	TM	9	-16	10	75	13.33333333	0	25	0
26	zelfafname	DYN	1	0	66	75	88	18	25	72
26	zelfafname	DYN	2	-4	60	75	80	15	25	60
26	zelfafname	DYN	3	-6	49	75	65.33333333	11	25	44
26	zelfafname	DYN	4	-8	44	75	58.66666667	7	25	28
26	zelfafname	DYN	5	-10	37	75	49.33333333	5	25	20
26	zelfafname	DYN	6	-12	25	75	33.33333333	2	25	8
26	zelfafname	DYN	7	-14	13	75	17.33333333	1	25	4
26	zelfafname	DYN	8	-16	10	75	13.33333333	0	25	0
27	klassiek	TM	11	0	64	75	85.33333333	18	25	72
27	klassiek	TM	12	-4	58	75	77.33333333	13	25	52
27	klassiek	TM	13	-6	53	75	70.66666667	11	25	44
27	klassiek	TM	14	-8	44	75	58.66666667	8	25	32
27	klassiek	TM	15	-10	28	75	37.33333333	3	25	12
27	klassiek	TM	16	-12	20	75	26.66666667	1	25	4
27	klassiek	TM	1	-14	9	75	12	0	25	0
27	klassiek	TM	2	-16	0	75	0	0	25	0
27	zelfafname	TM	3	0	64	75	85.33333333	16	25	64
27	zelfafname	TM	4	-4	52	75	69.33333333	8	25	32
27	zelfafname	TM	5	-6	55	75	73.33333333	11	25	44
27	zelfafname	TM	6	-8	43	75	57.33333333	5	25	20
27	zelfafname	TM	7	-10	43	75	57.33333333	5	25	20
27	zelfafname	TM	8	-12	24	75	32	2	25	8
27	zelfafname	TM	9	-14	14	75	18.66666667	0	25	0
27	zelfafname	TM	10	-16	12	75	16	0	25	0
27	zelfafname	DYN	9	0	64	75	85.33333333	17	25	68
27	zelfafname	DYN	10	-4	52	75	69.33333333	10	25	40
27	zelfafname	DYN	11	-6	57	75	76	10	25	40
27	zelfafname	DYN	12	-8	47	75	62.66666667	7	25	28
27	zelfafname	DYN	13	-10	31	75	41.33333333	4	25	16
27	zelfafname	DYN	14	-12	25	75	33.33333333	3	25	12
27	zelfafname	DYN	15	-14	19	75	25.33333333	1	25	4
27	zelfafname	DYN	16	-16	7	75	9.333333333	0	25	0
28	klassiek	TM	12	0	53	75	70.66666667	14	25	56
28	klassiek	TM	13	-4	55	75	73.33333333	11	25	44
28	klassiek	TM	14	-6	43	75	57.33333333	6	25	24
28	klassiek	TM	15	-8	34	75	45.33333333	4	25	16
28	klassiek	TM	16	-10	27	75	36	4	25	16
28	klassiek	TM	1	-12	13	75	17.33333333	0	25	0
28	klassiek	TM	2	-14	9	75	12	0	25	0
28	klassiek	TM	3	-16	4	75	5.333333333	0	25	0
28	zelfafname	TM	4	0	67	75	89.33333333	17	25	68
28	zelfafname	TM	5	-4	58	75	77.33333333	11	25	44
28	zelfafname	TM	6	-6	48	75	64	10	25	40
28	zelfafname	TM	7	-8	48	75	64	8	25	32
28	zelfafname	TM	8	-10	23	75	30.66666667	2	25	8
28	zelfafname	TM	9	-12	12	75	16	0	25	0
28	zelfafname	TM	10	-14	10	75	13.33333333	0	25	0
28	zelfafname	TM	11	-16	7	75	9.333333333	0	25	0
28	zelfafname	DYN	17	0	67	75	89.33333333	18	25	72
28	zelfafname	DYN	18	-4	54	75	72	13	25	52
28	zelfafname	DYN	19	-6	48	75	64	7	25	28
28	zelfafname	DYN	20	-8	39	75	52	5	25	20
28	zelfafname	DYN	21	-10	36	75	48	6	25	24
28	zelfafname	DYN	22	-12	17	75	22.66666667	1	25	4
28	zelfafname	DYN	23	-14	9	75	12	1	25	4
28	zelfafname	DYN	24	-16	3	75	4	0	25	0
