# Supplementary material for: The Thomas More Lists: A Phonemically Balanced Dutch Monosyllabic Speech Audiometry Test
Source: Audiol Res. 2022 Jul 29;12(4):404–13. doi: 10.3390/audiolres12040041 (PMC9405142; doi:10.3390/audiolres12040041)
Supplement: Supplementary file 1 [file audiolres-12-00041-s001.zip › TMCVC dictionary.csv]

nummer	woord	voor	midden	eind	Woordbekendheid
1	baai	b	a:	j	97.7
2	baal	b	a:	l	93.3
3	baan	b	a:	n	100
4	baas	b	a:	s	98.5
5	baat	b	a:	t	94.8
6	bad	b	ɑ	t	100
7	bak	b	ɑ	k	98.7
8	bal	b	ɑ	l	100
9	ban	b	ɑ	n	95
10	bang	b	ɑ	ŋ	98.6
11	bar	b	ɑ	r	100
12	bas	b	ɑ	s	97.2
13	bed	b	ɛ	t	100
14	beek	b	e:	k	98.7
15	been	b	e:	n	99.1
16	beer	b	e:	r	99.6
17	beet	b	e:	t	99.2
18	bek	b	ɛ	k	98.7
19	bel	b	ɛ	l	99.6
20	ben	b	ɛ	n	99.1
21	bes	b	ɛ	s	98.7
22	beuk	b	ø	k	98.1
23	beul	b	ø	l	99.1
24	bid	b	ɪ	t	100
25	bier	b	i	r	98.3
26	biet	b	i	t	99.6
27	bijl	b	ɛi	l	99.6
28	bijt	b	ɛi	t	96.7
29	bil	b	ɪ	l	99.1
30	bod	b	ɔ	t	99.6
31	boef	b	u	f	98.8
32	boeg	b	u	χ	99.6
33	boei	b	u	j	99.6
34	boek	b	u	k	100
35	boel	b	u	l	99.2
36	boem	b	u	m	94.9
37	boen	b	u	n	98.3
38	boer	b	u	r	99.2
39	bof	b	ɔ	f	98.8
40	bok	b	ɔ	k	98.8
41	bol	b	ɔ	l	100
42	bom	b	ɔ	m	99.5
43	bon	b	ɔ	n	96.6
44	boog	b	o:	χ	99.6
45	boom	b	o:	m	98.3
46	boon	b	o:	n	98.2
47	boor	b	o:	r	99.5
48	boos	b	o:	s	100
49	boot	b	o:	t	98.8
50	bos	b	ɔ	s	100
51	bout	b	ɑu	t	94
52	bouw	b	ɑu	w	100
53	buig	b	œy	χ	98.7
54	buik	b	œy	k	99.6
55	buil	b	œy	l	99.6
56	buis	b	œy	s	100
57	buit	b	œy	t	99.6
58	buk	b	ʏ	k	98.7
59	bus	b	ʏ	s	99.6
60	buur	b	y	r	100
61	daad	d	a:	t	98.2
62	daal	d	a:	l	100
63	daar	d	a:	r	100
64	dag	d	ɑ	χ	100
65	dak	d	ɑ	k	99.6
66	dal	d	ɑ	l	98.7
67	dam	d	ɑ	m	97.9
68	dan	d	ɑ	n	98.3
69	das	d	ɑ	s	99.6
70	dat	d	ɑ	t	99.6
71	deed	d	e:	t	92.1
72	deeg	d	e:	χ	100
73	deel	d	e:	l	99.2
74	dek	d	ɛ	k	98.5
75	den	d	ɛ	n	97.3
76	deuk	d	ø	k	98
77	deur	d	ø	r	99.6
78	dief	d	i	f	99.6
79	dien	d	i	n	100
80	diep	d	i	p	99.6
81	dier	d	i	r	99.6
82	dijk	d	ɛi	k	99.2
83	dik	d	ɪ	k	100
84	ding	d	ɪ	ŋ	99.5
85	dip	d	ɪ	p	99.2
86	dit	d	ɪ	t	99.6
87	doch	d	ɔ	χ	94.9
88	doek	d	u	k	99.6
89	doel	d	u	l	98.7
90	doen	d	u	n	98.8
91	doet	d	u	t	98.8
92	dof	d	ɔ	f	98.3
93	dok	d	ɔ	k	97.8
94	dol	d	ɔ	l	98.2
95	dom	d	ɔ	m	100
96	dood	d	o:	t	99.1
97	dooi	d	o:	j	99.6
98	dool	d	o:	l	92.9
99	doop	d	o:	p	99.1
100	door	d	o:	r	98.8
101	doos	d	o:	s	99.6
102	dop	d	ɔ	p	99.5
103	dor	d	ɔ	r	90.8
104	duif	d	œy	f	99.5
105	duik	d	œy	k	99.6
106	duim	d	œy	m	99.2
107	duin	d	œy	n	98.4
109	dun	d	ʏ	n	99.6
110	dus	d	ʏ	s	99.5
111	duur	d	y	r	99.2
112	duw	d	y	w	99.2
113	faam	f	a:	m	97.8
114	fan	f	ɑ	n	98.9
115	feit	f	ɛi	t	99.2
116	fel	f	ɛ	l	99.6
117	fier	f	i	r	99.1
118	fijn	f	ɛi	n	100
119	fit	f	ɪ	t	100
120	foei	f	u	j	95.3
121	fooi	f	o:	j	99.5
122	fout	f	ɑu	t	100
123	fuif	f	œy	f	99.6
124	fut	f	ʏ	t	92.6
125	gaaf	ɣ	a:	f	98.6
126	gaan	ɣ	a:	n	100
127	gaap	ɣ	a:	p	92.4
128	gaar	ɣ	a:	r	98.7
129	gaas	ɣ	a:	s	95.8
130	gaat	ɣ	a:	t	100
131	gaf	ɣ	ɑ	f	93.4
132	gal	ɣ	ɑ	l	96.9
133	gang	ɣ	ɑ	ŋ	99.6
134	gas	ɣ	ɑ	s	99.6
135	gat	ɣ	ɑ	t	100
136	geef	ɣ	e:	f	99.1
137	geel	ɣ	e:	l	100
138	geen	ɣ	e:	n	99.2
139	geeuw	ɣ	e:	w	99.2
140	gein	ɣ	ɛi	n	91.3
141	geit	ɣ	ɛi	t	99.2
142	gek	ɣ	ɛ	k	99.6
143	gen	ɣ	ɛ	n	94.7
144	geur	ɣ	ø	r	99.6
145	gier	ɣ	i	r	99.6
146	giet	ɣ	i	t	99.2
147	gif	ɣ	ɪ	f	98.8
148	gil	ɣ	ɪ	l	96.4
149	ging	ɣ	ɪ	ŋ	98.2
150	goed	ɣ	u	t	99.5
151	gok	ɣ	ɔ	k	99.2
152	gom	ɣ	ɔ	m	97.7
153	gong	ɣ	ɔ	ŋ	90.6
154	gooi	ɣ	o:	j	98.3
155	goot	ɣ	o:	t	97.9
156	goud	ɣ	ɑu	t	99
157	gul	ɣ	ʏ	l	97.8
158	gum	ɣ	ʏ	m	92.5
159	gun	ɣ	ʏ	n	99.2
160	guur	ɣ	y	r	94.2
161	haag	h	a:	χ	98.1
162	haai	h	a:	j	100
163	haak	h	a:	k	99.6
164	haal	h	a:	l	94.7
165	haan	h	a:	n	100
166	haar	h	a:	r	100
167	haas	h	a:	s	99.1
168	haat	h	a:	t	98.8
169	had	h	ɑ	t	95.6
170	hak	h	ɑ	k	99.2
171	hal	h	ɑ	l	98.1
172	ham	h	ɑ	m	99.2
173	hang	h	ɑ	ŋ	93.8
174	hap	h	ɑ	p	98
175	heel	h	e:	l	99.1
176	heen	h	e:	n	99.6
177	heer	h	e:	r	100
178	hees	h	e:	s	97.8
179	heet	h	e:	t	100
180	hef	h	ɛ	f	93.1
181	heg	h	ɛ	χ	95.4
182	heil	h	ɛi	l	95.3
183	hek	h	ɛ	k	99.2
184	hel	h	ɛ	l	99.6
185	hem	h	ɛ	m	98.7
186	hen	h	ɛ	n	98.8
187	heup	h	ø	p	99.1
188	heus	h	ø	s	97.7
189	hiel	h	i	l	98.7
190	hier	h	i	r	98.8
191	hijg	h	ɛi	χ	99.1
192	hik	h	ɪ	k	99.1
193	hip	h	ɪ	p	97.9
194	hit	h	ɪ	t	99.5
195	hoed	h	u	t	97.6
196	hoef	h	u	f	97.7
197	hoek	h	u	k	99.2
198	hoes	h	u	s	98.7
199	hof	h	ɔ	f	98.8
200	hok	h	ɔ	k	99.2
201	hol	h	ɔ	l	99.6
202	hoog	h	o:	χ	99.5
203	hooi	h	o:	j	98
204	hoop	h	o:	p	99.6
205	hoor	h	o:	r	98.3
206	hop	h	ɔ	p	97.8
207	hout	h	ɑu	t	99
208	huid	h	œy	t	100
209	huil	h	œy	l	99.6
210	huis	h	œy	s	99.5
211	hun	h	ʏ	n	97.6
212	hut	h	ʏ	t	99.1
213	huur	h	y	r	98.3
214	huw	h	y	w	97.7
215	jaag	j	a:	χ	99.1
216	jaar	j	a:	r	99.6
217	jas	j	ɑ	s	99.1
218	jeuk	j	ø	k	99.2
219	jong	j	ɔ	ŋ	99.6
220	jouw	j	ɑu	w	98.4
221	juf	j	ʏ	f	100
222	juich	j	œy	χ	99.2
223	kaai	k	a:	j	97.3
224	kaak	k	a:	k	99.6
225	kaal	k	a:	l	99.6
226	kaap	k	a:	p	95
227	kaas	k	a:	s	99.6
228	kam	k	ɑ	m	99.2
229	kan	k	ɑ	n	99.6
230	kap	k	ɑ	p	98.8
231	kar	k	ɑ	r	98.8
232	kas	k	ɑ	s	96.8
233	kat	k	ɑ	t	100
234	keel	k	e:	l	99.1
235	keer	k	e:	r	99.6
236	ken	k	ɛ	n	99.2
237	keur	k	ø	r	97.8
238	keus	k	ø	s	94.9
239	kiel	k	i	l	95.9
240	kiem	k	i	m	97.9
241	kier	k	i	r	99.1
242	kies	k	i	s	99.5
243	kieuw	k	i	w	94.2
244	kijk	k	ɛi	k	99.6
245	kil	k	ɪ	l	95.1
246	kin	k	ɪ	n	100
247	kip	k	ɪ	p	100
248	koek	k	u	k	99.2
249	koel	k	u	l	99.1
250	koer	k	u	r	97.2
251	kok	k	ɔ	k	99.2
252	kom	k	ɔ	m	98.5
253	kooi	k	o:	j	98.8
254	kook	k	o:	k	98.3
255	kool	k	o:	l	99.2
256	koop	k	o:	p	99.2
257	koor	k	o:	r	99.1
258	koos	k	o:	s	91.7
259	kop	k	ɔ	p	99.1
260	kot	k	ɔ	t	99.6
261	koud	k	ɑu	t	99.2
262	kous	k	ɑu	s	99.1
263	kuch	k	ʏ	χ	90.8
264	kuif	k	œy	f	99.2
265	kuil	k	œy	l	98.1
266	kuip	k	œy	p	99.1
267	kuis	k	œy	s	98.7
268	kuit	k	œy	t	99.6
269	kus	k	ʏ	s	100
270	kuur	k	y	r	97
271	laag	l	a:	χ	99.2
272	laan	l	a:	n	98
273	laat	l	a:	t	98.7
274	lach	l	ɑ	χ	100
275	laf	l	ɑ	f	99.2
276	lak	l	ɑ	k	98.6
277	lam	l	ɑ	m	99.2
278	lang	l	ɑ	ŋ	99.5
279	lap	l	ɑ	p	98.4
280	las	l	ɑ	s	97.7
281	lat	l	ɑ	t	98.8
282	leed	l	e:	t	98.6
283	leef	l	e:	f	99.6
284	leeg	l	e:	χ	99.6
285	leek	l	e:	k	97.9
286	leem	l	e:	m	97.8
287	leen	l	e:	n	97.2
288	leer	l	e:	r	99.6
289	lees	l	e:	s	99.5
290	leeuw	l	e:	w	100
291	lef	l	ɛ	f	99.6
292	leid	l	ɛi	t	98.7
293	lek	l	ɛ	k	99.1
294	lel	l	ɛ	l	96.3
295	les	l	ɛ	s	99.6
296	let	l	ɛ	t	91.2
297	leuk	l	ø	k	100
298	leun	l	ø	n	99.6
299	lid	l	ɪ	t	99.6
300	lied	l	i	t	98.2
301	lief	l	i	f	99.6
302	lieg	l	i	χ	99.5
303	liep	l	i	p	95.5
304	lies	l	i	s	93.6
305	lig	l	ɪ	χ	99.6
306	lijf	l	ɛi	f	99.1
307	lijk	l	ɛi	k	98.3
308	lijm	l	ɛi	m	100
309	lijn	l	ɛi	n	99.2
310	lik	l	ɪ	k	98.1
311	lip	l	ɪ	p	99.6
312	loep	l	u	p	95.6
313	loer	l	u	r	95.2
314	lof	l	ɔ	f	97.3
315	log	l	ɔ	χ	96
316	lok	l	ɔ	k	94.9
317	lol	l	ɔ	l	94.6
318	long	l	ɔ	ŋ	96.2
319	lood	l	o:	t	100
320	loof	l	o:	f	93.3
322	look	l	o:	k	95.9
323	loom	l	o:	m	93.7
324	loon	l	o:	n	99.5
325	loop	l	o:	p	100
326	los	l	ɔ	s	100
327	lot	l	ɔ	t	98.7
328	luid	l	œy	t	99.6
329	luik	l	œy	k	99.2
330	luis	l	œy	s	97.7
331	lus	l	ʏ	s	97.5
332	maag	m	a:	χ	99.6
333	maai	m	a:	j	97.8
334	maak	m	a:	k	99.6
335	maal	m	a:	l	98.8
336	maan	m	a:	n	99.1
337	maar	m	a:	r	98.7
338	maat	m	a:	t	99
339	mag	m	ɑ	χ	99.5
340	mal	m	ɑ	l	93.1
341	man	m	ɑ	n	100
342	map	m	ɑ	p	100
343	mat	m	ɑ	t	100
344	meel	m	e:	l	99.2
345	meen	m	e:	n	96.5
346	meer	m	e:	r	100
347	mees	m	e:	s	96.3
348	meet	m	e:	t	98.3
349	meeuw	m	e:	w	99.6
350	men	m	ɛ	n	97.3
351	meng	m	ɛ	ŋ	100
352	mep	m	ɛ	p	100
353	mes	m	ɛ	s	99.6
354	met	m	ɛ	t	98.4
355	mier	m	i	r	100
356	mijd	m	ɛi	t	97
357	mijl	m	ɛi	l	97.8
358	mijn	m	ɛi	n	99.6
359	min	m	ɪ	n	98.4
360	mis	m	ɪ	s	99.1
361	moed	m	u	t	98.4
362	moer	m	u	r	98.1
363	moes	m	u	s	97.2
364	mok	m	ɔ	k	97.2
365	mol	m	ɔ	l	99.6
366	mooi	m	o:	j	99.1
367	mop	m	ɔ	p	99.6
368	mos	m	ɔ	s	100
369	mot	m	ɔ	t	98.1
370	mout	m	ɑu	t	93.8
371	mouw	m	ɑu	w	97.7
372	muf	m	ʏ	f	98
373	mug	m	ʏ	χ	99.2
374	muil	m	œy	l	98.9
375	muis	m	œy	s	100
376	mus	m	ʏ	s	98.6
377	muur	m	y	r	99.6
378	naad	n	a:	t	96.6
379	naai	n	a:	j	99.6
380	naam	n	a:	m	100
381	naar	n	a:	r	100
382	nam	n	ɑ	m	99.2
383	nar	n	ɑ	r	95.4
384	nat	n	ɑ	t	98.8
385	neef	n	e:	f	98.6
386	neem	n	e:	m	99.2
387	neen	n	e:	n	99.2
388	neer	n	e:	r	98.1
389	nek	n	ɛ	k	99.2
390	nep	n	ɛ	p	99.6
391	net	n	ɛ	t	98.4
392	neus	n	ø	s	99.6
393	nier	n	i	r	98.8
394	nies	n	i	s	100
395	niet	n	i	t	99.6
396	nieuw	n	i	w	99.2
397	nijd	n	ɛi	t	93.4
398	nijp	n	ɛi	p	94.6
399	nip	n	ɪ	p	94.8
400	nis	n	ɪ	s	93.9
401	noem	n	u	m	99.2
402	nog	n	ɔ	χ	99.1
403	nok	n	ɔ	k	94.2
404	non	n	ɔ	n	94
405	noot	n	o:	t	99.1
406	nul	n	ʏ	l	100
407	nut	n	ʏ	t	98.6
408	paal	p	a:	l	99.6
409	paar	p	a:	r	99.6
410	pad	p	ɑ	t	99.6
411	pak	p	ɑ	k	99.5
412	pal	p	ɑ	l	91.1
413	pan	p	ɑ	n	99.5
414	pap	p	ɑ	p	98.8
415	pas	p	ɑ	s	100
416	pech	p	ɛ	χ	98.4
417	peer	p	e:	r	99.6
418	pees	p	e:	s	97.3
419	pel	p	ɛ	l	93
420	pen	p	ɛ	n	99.2
421	pet	p	ɛ	t	100
422	peuk	p	ø	k	98.3
423	peul	p	ø	l	97
424	piek	p	i	k	97.3
425	piep	p	i	p	96.8
426	pier	p	i	r	99.3
427	pijl	p	ɛi	l	99.6
428	pijn	p	ɛi	n	98.7
429	pijp	p	ɛi	p	99.6
430	pil	p	ɪ	l	99.6
431	pin	p	ɪ	n	99.1
432	pit	p	ɪ	t	98.4
433	poch	p	ɔ	χ	96
434	poef	p	u	f	93.9
435	poel	p	u	l	97
436	poen	p	u	n	96.5
437	poes	p	u	s	100
438	pook	p	o:	k	91.3
439	pool	p	o:	l	95.4
440	poos	p	o:	s	94.3
441	poot	p	o:	t	99.6
442	pop	p	ɔ	p	99.1
443	por	p	ɔ	r	92.7
444	pot	p	ɔ	t	98.4
445	puf	p	ʏ	f	92.3
446	puik	p	œy	k	96.4
447	puin	p	œy	n	98.2
448	pup	p	ʏ	p	95.2
449	put	p	ʏ	t	98.3
450	puur	p	y	r	99.5
451	raad	r	a:	t	98.7
452	raaf	r	a:	f	97.9
453	raak	r	a:	k	98.8
454	raam	r	a:	m	100
455	raap	r	a:	p	99.2
456	raar	r	a:	r	99.6
457	ram	r	ɑ	m	98.4
458	rang	r	ɑ	ŋ	99.2
459	rap	r	ɑ	p	98
460	ras	r	ɑ	s	98.4
461	rat	r	ɑ	t	99.2
462	red	r	ɛ	t	100
463	reep	r	e:	p	98.8
464	rein	r	ɛi	n	95.5
465	reis	r	ɛi	s	100
466	rek	r	ɛ	k	100
467	rel	r	ɛ	l	98.4
468	rem	r	ɛ	m	99.6
469	ren	r	ɛ	n	97.5
470	rep	r	ɛ	p	95
471	reuk	r	ø	k	98.1
472	reus	r	ø	s	99.2
473	riek	r	i	k	92.3
474	riem	r	i	m	100
475	riep	r	i	p	100
476	riet	r	i	t	99.2
477	rif	r	ɪ	f	93.7
478	rijd	r	ɛi	t	99.6
479	rijg	r	ɛi	χ	93.1
480	rijk	r	ɛi	k	98.8
481	rijm	r	ɛi	m	98.3
482	rijp	r	ɛi	p	99.6
483	ril	r	ɪ	l	90.6
484	ring	r	ɪ	ŋ	99.2
485	rit	r	ɪ	t	98.8
486	roei	r	u	j	99.6
487	roem	r	u	m	99.1
488	roep	r	u	p	99.2
489	roer	r	u	r	98.8
490	roes	r	u	s	98.8
491	roet	r	u	t	99.1
492	rog	r	ɔ	χ	94.8
493	rok	r	ɔ	k	98.8
494	rol	r	ɔ	l	98.3
495	rood	r	o:	t	99.6
496	roof	r	o:	f	90.3
497	rook	r	o:	k	99.5
498	room	r	o:	m	97.7
499	roos	r	o:	s	99.2
500	ros	r	ɔ	s	99.1
501	rot	r	ɔ	t	100
502	rouw	r	ɑu	w	98.6
503	rug	r	ʏ	χ	99.1
504	ruig	r	œy	χ	97.9
505	ruik	r	œy	k	100
506	ruil	r	œy	l	99.6
507	ruim	r	œy	m	99.6
508	ruis	r	œy	s	97
509	ruit	r	œy	t	98.6
510	ruk	r	ʏ	k	98.2
511	rum	r	ʏ	m	90.8
512	rus	r	ʏ	s	90.7
513	ruw	r	y	w	98.1
514	saai	s	a:	j	99.1
515	sap	s	ɑ	p	99.6
516	sas	s	ɑ	s	90.7
517	sein	s	ɛi	n	95.9
518	set	s	ɛ	t	94.9
519	sier	s	i	r	96.6
520	sik	s	ɪ	k	93.1
521	sip	s	ɪ	p	95.3
522	sjaal	∫	a:	l	98.5
523	soep	s	u	p	99.6
524	sok	s	ɔ	k	99.1
525	som	s	ɔ	m	99.6
526	sop	s	ɔ	p	94.9
527	suf	s	ʏ	f	98.7
528	suis	s	œy	s	93
529	sus	s	ʏ	s	99.3
530	taai	t	a:	j	99.1
531	taak	t	a:	k	99.2
532	taal	t	a:	l	99.2
533	tak	t	ɑ	k	99.1
534	tal	t	ɑ	l	94.2
535	tam	t	ɑ	m	94.6
536	tang	t	ɑ	ŋ	99.2
537	tap	t	ɑ	p	96.8
538	tas	t	ɑ	s	100
539	teek	t	e:	k	97.6
540	teel	t	e:	l	95.8
541	teen	t	e:	n	100
542	teer	t	e:	r	95.6
543	tel	t	ɛ	l	99.1
544	tem	t	ɛ	m	98.8
545	tien	t	i	n	99.6
546	tijd	t	ɛi	t	99.6
547	tijm	t	ɛi	m	95.1
548	tik	t	ɪ	k	99.1
549	til	t	ɪ	l	90.3
550	tin	t	ɪ	n	95.6
551	tip	t	ɪ	p	100
552	toch	t	ɔ	χ	99.1
553	toen	t	u	n	99.6
554	toer	t	u	r	95.3
555	tof	t	ɔ	f	99.6
556	tol	t	ɔ	l	98.8
557	ton	t	ɔ	n	98.8
558	tong	t	ɔ	ŋ	98.7
559	toog	t	o:	χ	99.5
560	tooi	t	o:	j	91.6
561	toon	t	o:	n	100
562	top	t	ɔ	p	100
563	tot	t	ɔ	t	99.1
564	touw	t	ɑu	w	99.2
565	tuig	t	œy	χ	98.9
566	tuin	t	œy	n	98.8
567	tuit	t	œy	t	91.7
568	tuur	t	y	r	94.4
569	vaag	v	a:	χ	97.6
570	vaak	v	a:	k	100
571	vaar	v	a:	r	90.3
572	vaas	v	a:	s	100
573	vaat	v	a:	t	99.1
574	vak	v	ɑ	k	99.6
575	val	v	ɑ	l	99.6
576	van	v	ɑ	n	99.5
577	vang	v	ɑ	ŋ	96
578	vat	v	ɑ	t	98.8
579	veeg	v	e:	χ	97.8
580	veel	v	e:	l	99.5
581	veen	v	e:	n	90.1
582	veer	v	e:	r	99.6
583	vel	v	ɛ	l	100
584	ver	v	ɛ	r	99.1
585	vet	v	ɛ	t	99.6
586	viel	v	i	l	94.8
587	vier	v	i	r	100
588	vies	v	i	s	98.9
589	vijf	v	ɛi	f	99.2
590	vijg	v	ɛi	χ	97.8
591	vijl	v	ɛi	l	98.8
592	vijs	v	ɛi	s	95.7
593	vil	v	ɪ	l	93.8
594	vis	v	ɪ	s	99.1
595	vod	v	ɔ	t	91.2
596	voeg	v	u	χ	97.5
597	voel	v	u	l	100
598	voer	v	u	r	97.8
599	voet	v	u	t	100
600	vol	v	ɔ	l	99.2
601	voor	v	o:	r	100
602	vos	v	ɔ	s	99.6
603	vouw	v	ɑu	w	96.6
604	vuil	v	œy	l	99.5
605	vul	v	ʏ	l	100
606	vuur	v	y	r	98.4
607	waai	w	a:	j	100
608	waan	w	a:	n	96.7
609	waar	w	a:	r	99.1
610	waas	w	a:	s	94.5
611	wal	w	ɑ	l	99.6
612	wang	w	ɑ	ŋ	98.7
613	was	w	ɑ	s	99.6
614	wat	w	ɑ	t	99.6
615	web	w	ɛ	p	98.3
616	weef	w	e:	f	99.2
617	weeg	w	e:	χ	100
618	week	w	e:	k	99.6
619	weer	w	e:	r	99.2
620	wees	w	e:	s	98.7
621	weet	w	e:	t	98.8
622	weg	w	ɛ	χ	99.6
623	wek	w	ɛ	k	100
624	wel	w	ɛ	l	100
625	wet	w	ɛ	t	98.2
626	wieg	w	i	χ	97.9
627	wiek	w	i	k	92.5
628	wiel	w	i	l	100
629	wier	w	i	r	94.4
630	wijd	w	ɛi	t	95.2
631	wijk	w	ɛi	k	99.6
632	wijn	w	ɛi	n	98.7
633	wijs	w	ɛi	s	99.5
634	wil	w	ɪ	l	98.3
635	win	w	ɪ	n	99.1
636	wip	w	ɪ	p	99.2
638	wit	w	ɪ	t	99.2
639	woel	w	u	l	98
640	wok	w	ɔ	k	99.2
641	wol	w	ɔ	l	98.7
642	woon	w	o:	n	98.7
643	woud	w	ɑu	t	97.8
644	wuif	w	œy	f	100
645	zaad	z	a:	t	99.6
646	zaag	z	a:	χ	99.6
647	zaai	z	a:	j	99.6
648	zaak	z	a:	k	99.6
649	zaal	z	a:	l	100
650	zag	z	ɑ	χ	95.6
651	zak	z	ɑ	k	99.6
652	zal	z	ɑ	l	96.1
653	zang	z	ɑ	ŋ	99.5
654	zat	z	ɑ	t	99.2
655	zeef	z	e:	f	99.6
656	zeem	z	e:	m	92.8
657	zeep	z	e:	p	98.7
658	zeer	z	e:	r	99.1
659	zeg	z	ɛ	χ	99.6
660	zeil	z	ɛi	l	100
661	zen	z	ɛ	n	94.8
662	zes	z	ɛ	s	99.6
663	zet	z	ɛ	t	97.2
664	zeug	z	ø	χ	98.8
665	zeul	z	ø	l	94.8
666	zeur	z	ø	r	98.8
667	zich	z	ɪ	χ	99.6
668	ziek	z	i	k	99.6
669	ziel	z	i	l	99.5
670	zien	z	i	n	99.6
671	ziet	z	i	t	99.6
672	zijn	z	ɛi	n	99.5
673	zin	z	ɪ	n	98.8
674	zing	z	ɪ	ŋ	100
675	zit	z	ɪ	t	99.2
676	zoek	z	u	k	100
677	zoem	z	u	m	98.9
678	zoen	z	u	n	98.7
679	zoet	z	u	t	99.6
680	zon	z	ʏ	n	98.9
681	zong	z	ɔ	ŋ	92.4
682	zoog	z	o:	χ	93.4
683	zool	z	o:	l	96.8
684	zoom	z	o:	m	99.5
685	zoon	z	o:	n	98.6
686	zot	z	ɔ	t	99.6
687	zout	z	ɑu	t	100
688	zuid	z	œy	t	99.5
689	zuig	z	œy	χ	100
690	zuil	z	œy	l	99.2
691	zus	z	ʏ	s	99.1
692	zuur	z	y	r	98.7
