# Supplementary material for: The Thomas More Lists: A Phonemically Balanced Dutch Monosyllabic Speech Audiometry Test
Source: Audiol Res. 2022 Jul 29;12(4):404–13. doi: 10.3390/audiolres12040041 (PMC9405142; doi:10.3390/audiolres12040041)
Supplement: Supplementary file 1 [file audiolres-12-00041-s001.zip › TMCVC lists.csv]

W1	W2	W3	W4	W5	W6	W7	W8	W9	W10	W11	W12	W13	W14	W15	W16
fijn	bok	tooi	vijs	teer	ziet	lik	laag	duif	luis	zoom	baat	red	riek	zoog	voor
poes	zit	heer	door	hut	dood	boot	hen	gaar	tijm	riep	dam	zuur	luid	top	put
dip	wier	zoek	poef	rein	toen	rok	mok	pen	doos	hoed	laan	buit	gen	dier	vat
lat	roep	laat	wet	had	raap	vier	pit	naar	maan	kool	gat	heus	teel	feit	been
zijn	fier	rijg	sok	gaas	mes	lip	vaag	mop	heg	ros	kus	poot	kok	bil	net
nut	roei	waai	beet	mal	nog	maat	lel	bid	neer	man	meeuw	vaar	baan	raam	gaan
hees	lek	bal	kil	voer	baal	pech	tong	kies	buil	doch	heil	boos	ham	wijd	pop
sier	heen	mouw	ruis	leed	sein	voel	juich	dijk	loof	web	nat	sap	zeef	roof	boon
leen	dor	bier	mooi	taal	roer	dof	zat	voet	zot	vak	rif	naad	ken	ben	lach
reuk	koos	keus	geel	fooi	wuif	ruil	reis	rel	ruk	gaat	hoek	wil	vis	ziek	fut
zoom	baat	gum	let	por	kat	zeer	bok	tooi	vijs	teer	ziet	ton	laag	vaat	dief
raad	heel	red	riek	zoog	voor	hooi	lees	rug	waar	nok	gif	lik	boer	gil	fit
hijg	mis	zoon	zon	duim	pap	fijn	koer	mat	kous	buis	toog	kuif	reep	duif	luis
map	zuig	tip	nam	zeg	zuil	les	haai	zeep	win	lig	peer	lijk	bijl	men	boog
bek	gul	kuis	hof	teek	rijd	kaap	roet	los	piep	bijt	duik	deeg	muf	loer	veel
dol	naam	noot	zaak	kuip	meer	zeur	mep	daar	kan	zaal	bel	raaf	riet	weeg	wek
tang	pas	vuil	das	lief	dus	hal	zeil	tal	met	kuur	puur	hek	pook	jas	koud
gier	taak	dok	pijp	rek	gek	weet	boor	boef	beek	rijm	ren	lol	goot	hout	geen
kaai	doop	hip	maar	wit	kom	tas	dik	zal	lid	puf	vaas	hoes	deur	pool	rem
wel	lef	lof	kuit	keur	til	ruim	giet	som	haar	ging	leid	ram	rep	kam	lang
koor	vod	wees	tin	mus	leeg	mos	weer	wijn	goed	zus	zool	kier	wat	buk	goud
moes	kijk	den	loop	rijk	haan	gein	tuin	heet	tap	leer	kop	zen	doel	pees	hier
tuig	peul	voeg	hol	dool	lok	boek	daal	kook	zeem	toon	beer	geit	tot	gok	mout
vaak	mijn	raak	vijg	baas	biet	kuch	suf	ring	rol	dek	waas	dag	zang	lap	hang
bof	rat	pal	ras	sip	zes	nek	room	luik	doek	huid	soep	meet	huis	bang	week
rit	buig	mijd	boeg	bon	hik	dit	kap	hoog	pel	sjaal	mot	pup	wok	tuit	lies
